# Supplementary material for: Tuning hydrogel properties and Schwann cell behavior through microchannel size control in magnetically templated hydrogels
Source: Biomater Sci. 2026 Apr 30;14(11):2995–3012. doi: 10.1039/d5bm01573a (PMC13130880; doi:10.1039/d5bm01573a)
Supplement: BM-014-D5BM01573A-s001 [file BM-014-D5BM01573A-s001.zip]

Archive with 22 entries (21 files):
- Data/
- Data/Figure 1D-F.csv
- Data/Figure 1G-I.csv
- Data/Figure 2D.csv
- Data/Figure 2E.csv
- Data/Figure 2F.csv
- Data/Figure 2G.csv
- Data/Figure 2H.csv
- Data/Figure 3B.csv
- Data/Figure 4G.csv
- Data/Figure 4H.csv
- Data/Figure 4I.csv
- Data/Figure 4J.csv
- Data/Figure 4K.csv
- Data/Figure 5C.csv
- Data/Figure 5D.csv
- Data/Figure 6M-O.csv
- Data/Figure S1.csv
- Data/Figure S2.csv
- Data/Figure S3.csv
- Data/Figure S6.csv
- Data/READ ME - SC migration article Final.md
