# Supplementary material for: Tuning hydrogel properties and Schwann cell behavior through microchannel size control in magnetically templated hydrogels
Source: Biomater Sci. 2026 Apr 30;14(11):2995–3012. doi: 10.1039/d5bm01573a (PMC13130880; doi:10.1039/d5bm01573a)
Supplement: BM-014-D5BM01573A-s001 [file BM-014-D5BM01573A-s001.zip › Data/Figure 1D-F.csv]

32 �m			62 �m			92 �m
Magnetic Field (mT)	Magnetization (Am2/kg)		Magnetic Field (mT)	Magnetization (Am2/kg)		Magnetic Field (mT)	Magnetization (Am2/kg)
0	-0.085649966		0	-0.083776836		0	-0.057080747
0.000475711	0.187702877		0.000497499	0.215113373		0.000493867	0.158109235
0.00097442	0.447488032		0.000979262	0.511797285		0.000996208	0.428049494
0.001487654	0.714640228		0.001488865	0.869026194		0.001486444	0.820635323
0.001988785	0.972942754		0.001994837	1.359872824		0.001988785	1.366950529
0.001487654	0.716977971		0.001493707	1.078085869		0.001507022	1.05622456
0.001004681	0.469736577		0.001004681	0.616745622		0.001003471	0.476447992
0.000508393	0.217048798		0.000505972	0.230602292		0.00049992	0.158855505
1.08941E-05	-0.04323546		-2.42092E-06	-0.051367683		-3.63138E-06	-0.03967445
-0.000507182	-0.310121309		-0.000507182	-0.330806029		-0.000503551	-0.243214466
-0.001004681	-0.577709757		-0.000997418	-0.649188821		-1.33151E-05	-0.043479336
-0.00150218	-0.91024663		-0.001482813	-1.096666748		0.0001852	0.035019954
-0.002005731	-1.409036294		-0.001992416	-1.723896752		0.000298983	0.080145302
-0.00150097	-1.093109571		-0.001481602	-1.36008627		0.000577389	0.192386504
-0.000994998	-0.690329717		-0.000992577	-0.844134823		0.001051889	0.443087316
-0.000508393	-0.322059891		-0.000487815	-0.354262026		0.001891948	1.28155384
-3.63138E-06	-0.051355861		1.69464E-05	-0.045051352		0.003403812	3.089598329
0.000497499	0.203937021		0.000503551	0.220120208		0.006101925	7.141318561
0.001004681	0.469468055		0.000990156	0.512715519		0.010966761	12.12845422
0.001504601	0.777932244		0.001494917	0.890592401		0.019729276	18.03610262
0.001983943	1.147415259		0.00200331	1.27342457		0.035483405	23.80626565
-1.69464E-05	-0.057052071		1.93673E-05	-0.043693964		0.063846887	28.1691957
0.000173096	0.041300425		0.000176727	0.045192502		0.114816907	31.35208293
0.000307457	0.1074959		0.000305036	0.11494646		0.206591504	33.55234597
0.00060644	0.256300038		0.000571337	0.259066247		0.371567432	35.2857026
0.001048258	0.489735162		0.00102647	0.524107109		0.66849917	36.64174161
0.001898	9.638323895		0.001861686	1.193922718		1.202528418	37.7418059
0.003390496	2.526923592		0.003369919	3.132792173		2.163198633	38.67395094
0.0060874	7.446572568		0.006077716	7.38487252		3.891315625	40.19090874
0.010954657	13.05532433		0.010940131	12.81646791		7.000019531	40.9067259
0.019729276	19.78993584		0.019706277	18.93606482		7.000003906	41.09647203
0.035484613	26.99586119		0.035453143	25.15778275		3.891327734	40.30486789
0.063861414	33.13509949		0.06385415	30.82535763		2.16320332	39.62769319
0.114803589	37.38043392		0.114789063	35.02871339		1.20252959	38.74351682
0.206595142	40.24639809		0.206557617	38.11398477		0.668500391	37.58412883
0.371572266	42.32616095		0.371568652	40.52547543		0.371643677	36.06490341
0.668493115	43.53596023		0.668481006	42.29578705		0.206612085	34.2667685
1.202518652	44.67791834		1.202523535	43.87308642		0.11485564	31.93095346
2.163197266	45.42598296		2.163185156	45.14418836		0.114801172	31.03917539
3.891312109	45.85907489		3.891314453	46.18704277		0.114798743	31.12331741
7.000032813	45.71030631		7.000030469	46.96697093		0.06388078	27.93265363
7.000017969	45.34917449		7.000010156	47.1886593		0.035489456	23.4792807
3.891324219	45.07349144		3.891316797	46.66741422		0.01974017	18.04034365
2.163176758	43.84763407		2.163191211	45.74861142		0.010976444	12.6087052
1.202540527	42.87031462		1.202530859	44.56783224		0.006107978	8.128453791
0.668483447	41.74512752		0.668493115	42.78787842		0.003411074	4.426907992
0.371642505	40.43537762		0.371643677	40.59713581		0.001900421	1.616220304
0.206601196	38.59352524		0.206591504	38.11890353		0.001051889	0.443445177
0.114862903	35.84382969		0.114822961	34.91549614		0.0005786	0.152032578
0.114858069	37.19536435		0.114785437	34.76578254		0.000328034	0.055990688
0.114854431	37.20159673		0.114786646	34.85433249		0.000216672	0.015190737
0.063851727	33.00535402		0.063872302	30.79148269		-2.42092E-06	-0.060700188
0.035511246	27.2155643		0.035522141	25.53611315		-0.000177938	-0.121902935
0.019748643	20.32612787		0.019753487	19.43962007		-0.000288089	-0.165664723
0.010998234	13.85021376		0.010992181	13.49840772		-0.000555601	-0.278894474
0.006132187	8.699176352		0.006133397	8.661706984		-0.001014365	-0.595492182
0.003437704	4.614601497		0.003429231	4.840991186		-0.00184353	-1.621954043
0.001918578	1.477530174		0.001919788	2.037414611		-0.003344499	-3.8361268
0.001060362	0.523729874		0.001067625	0.695661771		-0.006052297	-7.611764928
0.000584652	0.201042491		0.000594336	0.229043094		-0.010926817	-12.32022838
0.000331666	0.0724076		0.000346191	0.09305724		-0.019702646	-18.10771531
0.000200936	0.011184091		0.000208199	0.017718838		-0.035437408	-23.91688923
-7.26276E-06	-0.083425946		1.69464E-05	-0.075338954		-0.063805731	-28.58121315
-0.0001852	-0.15941846		-0.000186411	-0.172776063		-0.114801172	-31.85959263
-0.000284458	-0.210229963		-0.000301404	-0.231153774		-0.206526147	-34.06672697
-0.000601598	-0.352006969		-0.000582231	-0.383460155		-0.371551709	-35.69462497
-0.001076098	-0.598077526		-0.001045837	-0.657231235		-0.6684604	-36.80533647
-0.001907684	-1.147038992		-0.001888317	-1.36902553		-1.202530859	-37.91209086
-0.003396549	-3.119920922		-0.003379602	-3.322549359		-2.163190039	-38.89490356
-0.006101925	-7.862997922		-0.006071664	-7.856909658		-3.891312109	-39.67930831
-0.010976444	-13.41528488		-0.010930447	-12.98934711		-7.000036719	-40.12111657
-0.019724434	-20.10566379		-0.019705067	-19.05888214		-7.000035156	-40.43896088
-0.035482193	-27.24504539		-0.03544346	-25.3784698		-3.891321875	-40.12107443
-0.063879572	-33.31027017		-0.063842041	-30.82585829		-2.163176758	-39.39280601
-0.114786646	-37.33280087		-0.114789063	-34.81141892		-1.202527148	-38.40820562
-0.206527344	-40.30236317		-0.206526147	-37.77292271		-0.668504053	-37.20637281
-0.371631592	-41.60847091		-0.371555322	-40.26644375		-0.371619482	-35.66079545
-0.668494336	-43.06326674		-0.668510059	-42.23302939		-0.206587891	-33.76161977
-1.202522363	-44.18419688		-1.202521094	-43.9207211		-0.114813281	-31.43698913
-2.163194922	-44.50909444		-2.163176758	-45.22150663		-0.063866254	-28.17141197
-3.891317969	-45.09160706		-3.891319141	-46.47551979		-0.035460406	-23.41592843
-7.000047656	-45.6804686		-7.000030469	-47.37197598		-0.019717171	-17.31717535
-7.000013281	-45.74601656		-7.000026563	-47.46012625		-0.010944973	-10.84871983
-3.891327734	-45.07398643		-3.891319141	-46.77473544		-0.114791492	-30.98508031
-2.163194922	-43.90512012		-2.163196094	-45.64828179		-0.114798743	-32.05399155
-1.202534375	-42.6977399		-1.202535645	-44.26546341		-0.006135818	-8.35634946
-0.668505176	-41.45369356		-0.668502832	-42.44078281		-0.00334692	-4.730542
-0.371611035	-39.97047256		-0.371618262	-40.35513873		-0.001856845	-1.984435912
-0.206604834	-38.03254976		-0.206615723	-38.02672272		-0.00100226	-0.607746707
-0.114852014	-35.2865492		-0.114839905	-34.94799265		-0.000545917	-0.225464922
-0.0638711	-31.28905146		-0.063862622	-30.70699126		-0.000280827	-0.10844566
-0.035511246	-25.50054158		-0.035480984	-24.95033958		-0.000205778	-0.07996193
-0.0197668	-18.32758688		-0.01973896	-18.09700364		3.63138E-05	0.003723208
-0.010987339	-11.21128553		-0.010977656	-11.23664715		0.000144045	0.043670576
-0.114829016	-35.84224459		-0.114819324	-34.68158279		0.000334087	0.112878893
-0.114822961	-37.17669774		-0.114796338	-34.51830716		0.000572547	0.203748499
-0.006137029	-8.973811529		-0.006105556	-8.875668255		0.001045837	0.486902189
-0.00339897	-5.020617969		-0.003396549	-5.14881341		0.001881054	1.464356308
-0.001902842	-1.948624473		-0.001901632	-2.383808395		0.003379602	3.692152931
-0.00105431	-0.767702084		-0.001050679	-0.896335514		0.006093452	7.436510331
-0.000600388	-0.371425428		-0.000595546	-0.368416012		0.010954657	12.27865125
-0.000312298	-0.167180754		-0.000329245	-0.177857345		0.01974017	18.09793101
-0.000200936	-0.105693304		-0.000216672	-0.119978643		0.035457986	23.58710464
3.63138E-06	-0.006789214		-1.08941E-05	-0.018584885		0.063839624	28.19152183
0.000163412	0.066345352		0.000179148	0.075924325		0.114808435	31.54939963
0.000291721	0.121669991		0.000303825	0.141101166		0.206534619	33.83861496
0.000574968	0.252526025		0.000582231	0.288817289		0.371626733	35.50755469
0.001044626	0.478522746		0.001043416	0.570763042		0.668511279	36.64136929
0.001891948	1.038504422		0.001875002	1.219354112		1.202510254	37.76483453
0.003389286	3.273196677		0.003384444	3.890801573		2.163183984	38.95349514
0.006106767	7.721445878		0.006078927	8.03452931		3.891316797	39.6162569
0.010954657	13.28466174		0.010954657	13.14281252		7.000049219	39.99861001
0.019734119	19.96843725		0.019719592	19.24196664
0.035484613	27.18007916		0.035487033	25.45839295
0.063868677	33.30567751		0.063868677	30.81275048
0.114795117	37.48702019		0.11480238	34.8135347
0.20658667	40.31301239		0.206574561	37.77633937
0.371552881	42.02172692		0.371575879	40.15997051
0.668489453	43.55594032		0.668476172	42.18049482
1.202532031	44.69955133		1.202528418	43.75799227
2.163191211	45.53629776		2.163179102	44.915983
3.891309375	46.37301321		3.891324219	46.04272439
7.000028125	47.18866934		7.0000375	47.01881182
