# Supplementary material for: Tuning hydrogel properties and Schwann cell behavior through microchannel size control in magnetically templated hydrogels
Source: Biomater Sci. 2026 Apr 30;14(11):2995–3012. doi: 10.1039/d5bm01573a (PMC13130880; doi:10.1039/d5bm01573a)
Supplement: BM-014-D5BM01573A-s001 [file BM-014-D5BM01573A-s001.zip › Data/Figure 1G-I.csv]

32 �m		62 �m		92 �m
Diameter (�m)		Diameter (�m)		Diameter (�m)
28.00813502		65.00834293		98.5532324
28.00813502		59.96498556		80.49654756
35.94873146		60.26669809		95.06371654
32.43434502		78.50021897		78.98968042
33.87048382		64.90363144		92.40304858
35.50451118		59.16567042		95.94208644
33.53412511		61.89983541		91.46592379
36.26270014		68.17467441		88.87614629
34.26975676		65.70215493		95.23051602
35.94873146		66.66136122		117.8513707
29.88782095		63.4909785		91.14311649
36.20012425		74.3469219		95.82385831
29.35201632		61.71642809		92.05890196
28.33007818		54.41488685		66.83119935
33.33068061		80.04463355		91.73818124
32.78198995		64.55336644		92.00963307
30.71091863		61.82653777		150.3918709
29.11936788		82.52700914		91.86166788
33.0574737		64.13052324		93.28216715
35.82237349		66.69536344		98.78301409
35.82237349		60.90287459		90.31850108
36.07464684		65.11288603		89.71402022
32.64337626		62.44682545		85.70746442
22.83547554		65.28675253		88.67183304
33.46644769		62.77273165		111.3016204
33.39863314		62.26502935		88.5950941
33.26258926		62.55564951		117.2148009
31.1507155		63.02504913		74.31642059
35.31242044		66.96675974		86.4449731
33.26258926		61.38491399		87.4099944
33.19435823		64.23649498		99.92399687
29.88782095		61.86319745		90.59420688
33.66907183		62.19216212		86.07700864
35.24815757		64.2011905		95.51578031
33.66907183		45.67095107		111.7894312
35.69556823		63.45525924		66.45698252
34.86009263		64.69370001		108.4959393
35.18377732		62.2286064		87.15023158
34.46765882		52.02933863		59.12733827
33.19435823		64.83372982		91.76289186
33.93735553		59.96498556		86.49741167
32.64337626		77.68732497		91.29224631
34.53337415		64.2011905		93.03880079
33.19435823		61.75315313		89.43560109
27.43564557		64.3070458		85.41598665
36.07464684		61.78985635		89.58757333
33.39863314		55.73223062		165.0952217
31.58438902		61.89983541		89.18173853
37.1276902		62.55564951		91.63927212
32.57384823		65.5639799		122.3814027
33.60166621		66.21774344		72.14929368
37.0053581		62.37417059		96.15453073
31.9412861		62.70045444		91.26740826
33.87048382		64.51823535		91.5897775
33.73634277		67.23706057		80.35559745
36.01174418		63.74045285		87.95299914
32.57384823		66.32038015		90.86907615
32.92001999		61.19996355		89.46094773
33.66907183		63.34798062		91.21771187
40.57088229		63.98895458		101.4327938
34.46765882		65.14769645		69.0339141
33.73634277		40.23418865		103.9714894
33.33068061		59.58569659		88.72295546
28.80624729		66.89901388		92.13275588
27.76422789		61.93645171		88.5950941
31.65609034		63.52667767		87.64312267
46.79879871		61.27401072		89.07999093
35.50451118		64.62357131		95.18288885
34.86009263		63.20465921		92.08352651
31.44049584		63.41951986		87.30618202
28.40999393		53.65967061		86.36625555
37.37115307		60.41698934		119.0762311
31.79900795		61.45873833		89.73928822
34.86009263		65.25201629		90.84412241
35.88560809		63.27636049		126.2298361
34.86009263		66.28618557		95.8475156
33.87048382		62.11920941		67.80787233
34.98992583		40.62672661		67.60695967
33.60166621		79.6186346		87.20224605
33.66907183		45.57155824		114.6727265
34.20353494		64.90363144		85.46905655
33.33068061		64.1658666		88.08179259
33.66907183		62.00961942		85.49557914
41.72792143		25.9055011		83.72706829
33.33068061		62.91703697		92.03427081
29.35201632		56.01627004		80.27090858
33.87048382		63.41951986		91.6640094
33.93735553		64.90363144		92.28028641
33.60166621		61.45873833		86.12967123
34.53337415		64.69370001		86.65453698
33.46644769		47.32870421		83.78120801
26.5964357		62.04617093		87.92721781
31.29594107		60.41698934		83.04734387
34.13718467		64.93855403		119.5702467
33.53412511		61.56930886		87.15023158
29.11936788		63.20465921		94.63345361
29.11936788		63.20465921		89.86552163
36.635911		64.34229219		93.86367201
35.50451118		66.45698252		78.06579273
33.46644769		66.1149474		94.39357121
32.85107747		61.56930886		92.89247494
34.66443107		53.53276542		90.5691774
28.08896675		59.28051816		85.76035394
33.19435823		62.30143101		95.18288885
33.60166621		46.94391161		122.2887386
34.53337415		90.61922945		89.66346286
34.79499436		79.95961533		45.47194816
33.12598667		57.17797523		83.21098412
34.20353494		62.95306161		88.69739793
28.16956653		37.5527144		73.67297627
35.0546621		63.4909785		95.23051602
27.51815898		67.10204626		160.5135702
33.0574737		81.55980837		93.64603084
33.60166621		62.37417059		94.15307765
36.01174418		63.84707203		89.07999093
34.13718467		63.84707203		89.86552163
35.37656658		81.92038742		114.3559505
29.65937566		41.01550797		92.94127582
34.26975676		64.58847841		88.44141645
32.64337626		63.52667767		92.45210781
33.87048382		64.05977802		85.83962713
30.41418782		60.0027826		114.9689114
35.88560809		62.41050859		108.3914051
33.46644769		62.91703697		89.63817349
34.53337415		46.16470543		71.80279867
32.64337626		62.98906566		110.9956501
32.85107747		61.38491399		139.8138359
29.58283521		65.39085052		104.0150925
33.19435823		63.5623568		117.5624481
33.19435823		63.70487347		74.19428999
29.58283521		62.30143101		80.58099929
34.79499436		63.13287649		91.1679884
33.46644769		60.30430602		89.66346286
34.53337415		65.52939062		93.11187749
33.19435823		63.09695451		112.1336799
33.60166621		63.27636049		84.85674893
32.78198995		62.66428458		92.89247494
35.56831089		64.02437609		83.45584286
32.01218805		62.44682545		88.87614629
34.79499436		61.42183725		88.05604897
29.04140423		66.08064652		92.42758145
31.72762962		61.60612161		76.09508184
28.48968552		64.09516039		87.0461094
33.87048382		64.27178007		151.2337353
34.46765882		63.13287649		129.0540398
34.98992583		65.32147029		94.36954944
32.71275653		60.97728253		88.90165243
34.59896467		60.3794516		88.21039799
35.56831089		45.77012806		88.51828863
34.07070518		20.86396072		92.30485191
28.24993635		63.41951986		85.78678648
35.56831089		64.3070458		110.7093147
29.81186703		78.9035255		91.83698383
32.92001999		63.41951986		89.46094773
34.13718467		61.0887245		110.0108263
34.92506956		63.70487347		88.03029782
34.00409572		61.67968118		89.38488626
33.87048382		63.24052001		91.06846
31.9412861		58.62673962		129.9120166
29.50609621		65.11288603		78.26882504
33.80347983		64.34229219		89.53694458
27.92706934		62.95306161		118.0243848
29.88782095		65.32147029		82.74649625
34.86009263		65.0432093		92.59912955
39.49484021		62.77273165		131.0587812
28.64840365		56.25859101		116.4969347
30.85821405		80.10126223		77.71650331
35.69556823		65.42551305		96.55453907
28.16956653		58.51060862		88.85063283
29.96358235		49.75737506		85.49557914
34.13718467		62.41050859		92.32941087
30.1897258		82.03101595		88.21039799
33.80347983		83.48300506		93.28216715
30.03915266		38.38864828		98.46116957
34.13718467		63.24052001		76.98372716
31.87022642		64.09516039		94.96827102
33.12598667		67.37180431		88.51828863
29.19712334		67.33814366		90.5691774
34.92506956		63.63365503		122.3443455
32.0829333		60.56690766		85.70746442
32.0829333		63.91805267		112.6581432
34.59896467		62.73660345		92.74591822
32.0829333		65.42551305		130.8856749
33.66907183		63.66927421		87.20224605
32.1535229		43.95071446		88.5950941
33.93735553		57.73043226		88.69739793
30.03915266		65.42551305		90.06712709
32.0829333		61.38491399		91.91101608
29.35201632		66.1492305		86.20860481
34.20353494		64.27178007		109.5978713
30.85821405		61.75315313		83.75414252
31.72762962		62.41050859		85.54859966
34.26975676		62.08270091		95.51578031
33.12598667		61.23699832		87.25422951
34.46765882		61.0887245		94.87272948
31.87022642		83.53730295		86.73299289
36.635911		35.11927905		92.59912955
34.13718467		64.23649498		95.75285137
36.13744001		63.06101207		86.94186253
34.79499436		62.15569647		88.31314747
28.00813502		64.23649498		134.9285691
34.40181796		63.31218068		93.16056344
33.66907183		61.86319745		92.03427081
31.29594107		62.2286064		81.22554546
35.31242044		62.2286064		164.8891017
32.0829333		62.08270091		89.02907353
32.71275653		58.51060862		83.72706829
33.93735553		60.11603111		92.03427081
35.18377732		28.24993635		84.34757704
35.63199637		64.13052324		91.56502016
33.87048382		41.23602305		89.84028914
30.63700536		61.60612161		66.55925031
35.50451118		60.22906668		85.22998179
33.33068061		65.80559581		90.29339518
30.41418782		61.71642809		92.40304858
32.43434502		61.75315313		92.23113579
32.29423921		62.98906566		93.08752497
27.68244796		64.13052324		121.4329116
29.65937566		60.0027826		96.76563876
28.24993635		61.97304636		86.54981846
36.20012425		61.31100077		91.71346396
28.64840365		54.99510768		90.99374225
32.78198995		66.96675974		90.79419433
28.96323073		62.08270091		140.9604659
34.00409572		63.74045285		94.46559989
34.26975676		65.49478307		82.77389122
32.36436793		66.25197334		88.33881617
33.46644769		78.73093282		110.975222
34.33585085		57.01914721		118.980993
32.57384823		61.60612161		151.6230119
35.82237349		66.59330468		87.69484479
35.11927905		65.11288603		87.20224605
33.12598667		62.41050859		86.68069684
34.92506956		63.02504913		85.5750976
33.60166621		68.63867852		60.41698934
34.98992583		61.5324741		91.36671994
33.12598667		62.84492573		91.09335229
35.37656658		21.71589882		92.8436484
34.26975676		22.23178781		154.3498366
28.56915481		80.97394275		85.5750976
29.04140423		62.73660345		75.1356098
29.4291571		61.67968118		87.20224605
32.64337626		64.1658666		93.40361255
34.53337415		62.62809383		94.10490518
33.19435823		53.49039678		91.86166788
29.81186703		64.23649498		68.07483348
31.72762962		65.14769645		91.5897775
31.87022642		60.45450377		70.94513659
31.51252456		59.54763482		89.07999093
34.07070518		62.00961942		84.07835332
28.72743388		65.00834293		61.45873833
28.64840365		63.34798062		91.3170776
34.86009263		59.28051816		92.8192255
29.11936788		66.66136122		89.38488626
28.48968552		42.95941358		61.71642809
36.13744001		61.16290634		61.64291237
34.66443107		64.51823535		86.23489995
33.53412511		61.78985635		116.4580051
36.20012425		65.42551305		90.84412241
33.73634277		64.44791573		82.96540271
33.60166621		67.40544816		89.07999093
34.86009263		48.23028435		87.92721781
31.36830173		65.28675253		90.34360002
34.79499436		63.91805267		61.27401072
30.48864126		62.70045444		88.69739793
33.73634277		59.96498556		166.8981019
34.59896467		63.38376033		92.42758145
32.50417147		32.64337626		76.06528153
31.51252456		65.52939062		85.5750976
31.44049584		73.98007629		68.96819879
35.50451118		56.58007129		76.42211827
32.43434502		62.15569647		87.07215162
33.12598667		64.62357131		92.91687858
34.86009263		62.66428458		145.9856167
33.93735553		55.77289624		91.19285352
32.64337626		65.42551305		83.42867182
28.16956653		65.25201629		87.77237082
32.50417147		81.44853982		91.26740826
34.20353494		65.21726155		114.0780498
34.53337415		64.62357131		91.29224631
33.12598667		62.44682545		119.8543294
36.44978324		62.04617093		85.54859966
29.96358235		61.67968118		89.35951805
33.73634277		62.37417059		93.13622365
33.80347983		46.36073479		89.30876001
33.53412511		62.62809383		93.08752497
33.26258926		50.39125252		90.16776078
32.71275653		64.27178007		101.253821
34.92506956		61.60612161		83.42867182
32.71275653		64.27178007		89.46094773
33.87048382		94.17715464		85.49557914
34.00409572		62.26502935		88.36447741
27.10308		63.59801591		83.34710556
32.57384823		64.69370001		88.26178768
33.93735553		89.07999093		113.7596178
34.79499436		62.70045444		136.1663183
34.13718467		62.91703697		90.54414099
33.26258926		32.0829333		84.56233888
35.56831089		65.35616961		93.18489688
33.46644769		39.14889334		73.05490347
33.66907183		62.91703697		69.91502547
28.24993635		67.53985597		90.26828229
33.66907183		66.18349583		117.0986891
28.56915481		60.52946289		133.0333157
32.92001999		61.5324741		89.15631251
34.53337415		61.78985635		83.59156558
28.16956653		61.0887245		92.77036042
26.76638271		62.26502935		84.77655668
33.39863314		46.40961275		90.91896311
35.63199637		61.64291237		84.05138351
27.01929903		64.02437609		85.65454224
31.58438902		32.92001999		88.18469192
34.07070518		39.95144313		87.72069441
33.19435823		61.89983541		70.72108191
28.33007818		62.59188215		85.83962713
27.76422789		60.97728253		87.74653642
31.44049584		64.76375276		85.94521096
34.98992583		82.74649625		89.10543872
34.13718467		63.59801591		89.89074704
34.53337415		63.59801591		78.00768644
32.0829333		63.34798062		91.36671994
34.79499436		62.11920941		67.57341615
32.29423921		60.30430602		89.41024727
34.13718467		64.23649498		87.25422951
35.37656658		66.45698252		86.36625555
34.66443107		64.34229219		86.3137373
34.40181796		60.79109192		97.60547201
34.13718467		64.90363144		88.33881617
29.58283521		62.88099169		88.18469192
34.86009263		65.73665331		92.42758145
30.26473144		65.52939062		88.87614629
33.39863314		61.34796851		75.94596337
33.73634277		61.23699832		91.34190214
32.29423921		61.49561727		91.6640094
32.92001999		62.62809383		115.5982362
34.26975676		61.0887245		90.69425573
26.85095285		64.90363144		86.18230165
33.19435823		65.63310378		65.11288603
30.41418782		45.77012806		88.36447741
29.35201632		57.80892371		113.3803182
31.87022642		66.52517852		90.7192507
28.56915481		60.75378532		84.15921086
32.29423921		92.25571437		92.72146958
29.4291571		63.45525924		85.20337652
29.58283521		60.45450377		86.68069684
35.24815757		65.14769645		86.57600997
34.00409572		57.57312834		56.37936093
34.20353494		66.66136122		117.4080653
32.85107747		61.86319745		131.1106686
34.13718467		61.56930886		65.35616961
28.24993635		64.62357131		87.66898754
32.22395786		82.88338054		73.48810025
38.97476841		65.97763687		141.5863536
29.27467227		63.77601238		80.9179248
31.29594107		64.48308512		85.15014104
28.64840365		58.35540779		93.30646888
33.12598667		62.51939587		89.46094773
33.26258926		62.66428458		89.41024727
28.40999393		65.80559581		87.95299914
34.33585085		61.01445247		100.4670661
34.92506956		61.0887245		88.41577754
33.0574737		64.76375276		51.28320235
32.78198995		61.78985635		89.78980288
35.24815757		63.27636049		89.58757333
32.22395786		65.90887434		87.0461094
34.59896467		64.41272713		73.14794732
35.31242044		62.91703697		44.20788877
31.22341272		61.42183725		90.5691774
33.73634277		63.5623568		91.41633532
34.07070518		18.92669072		84.91016835
28.72743388		64.90363144		128.3140652
34.07070518		61.71642809		91.14311649
34.00409572		59.08898125		87.97877292
34.66443107		62.88099169		95.96571458
30.85821405		66.93289538		90.19290166
32.22395786		62.41050859		71.51805413
26.51105367		63.52667767		69.91502547
28.16956653		62.11920941		61.0887245
34.20353494		60.3794516		123.9460927
33.66907183		62.77273165		91.81229315
36.57397366		68.34075182		72.96174096
28.40999393		60.97728253		63.34798062
28.08896675		61.97304636		89.61287699
27.60042571		61.97304636		86.54981846
26.25324151		60.82837563		88.33881617
33.12598667		63.45525924		90.66925386
32.98881844		65.94326457		136.0497161
28.16956653		61.5324741		97.46600234
33.33068061		61.42183725		86.94186253
30.48864126		64.34229219		82.69167909
36.07464684		62.04617093		84.8300266
33.12598667		61.82653777		88.33881617
29.88782095		61.19996355		51.23897362
34.07070518		82.55447694		86.15599046
32.98881844		62.84492573		90.06712709
33.66907183		62.80883906		90.59420688
33.73634277		57.8481295		88.85063283
33.93735553		31.44049584		85.15014104
28.96323073		64.1658666		86.99400158
31.72762962		64.44791573		120.1943423
32.78198995		91.11823779		86.86359527
33.73634277		62.66428458		87.84982843
34.00409572		68.37391889		89.35951805
29.27467227		62.66428458		97.65191764
27.35288326		60.52946289		86.65453698
34.86009263		63.81155209		86.86359527
35.75902707		35.69556823		89.07999093
34.33585085		64.51823535		88.51828863
28.88484566		46.79879871		87.72069441
35.11927905		24.46516254		88.05604897
28.40999393		64.51823535		109.3700814
33.73634277		65.94326457		43.0121569
32.78198995		61.5324741		78.1238558
32.92001999		61.82653777		86.52361903
30.85821405		73.20991086		88.97812699
28.56915481		59.5095487		91.36671994
34.00409572		61.12582668		88.49267199
33.73634277		61.89983541		150.5726667
29.11936788		62.15569647		92.00963307
29.19712334		64.13052324		89.53694458
28.80624729		82.82865397		110.5043353
34.46765882		59.85145125		84.48186717
34.46765882		62.15569647		115.3036679
32.1535229		75.64684459		73.39548761
35.94873146		64.23649498		65.25201629
26.85095285		62.66428458		107.6568243
33.46644769		64.27178007		90.21803553
30.03915266		63.59801591		88.85063283
28.16956653		60.07830532		96.13094899
33.46644769		32.0829333		87.87563247
35.69556823		78.87478628		88.10752869
27.60042571		62.62809383		92.8192255
32.78198995		80.58099929		86.28746618
32.0829333		64.83372982		91.19285352
32.36436793		64.02437609		87.82401682
31.9412861		64.93855403		85.89243527
33.73634277		62.08270091		89.25797311
32.78198995		62.41050859		94.27340112
32.43434502		61.23699832		85.94521096
28.16956653		63.02504913		47.28077639
33.73634277		65.39085052		90.8191618
34.07070518		56.66015636		91.86166788
33.60166621		63.98895458		92.50114102
32.92001999		60.97728253		90.09229605
33.66907183		59.43330325		86.8113779
33.46644769		66.25197334		89.38488626
34.20353494		63.38376033		81.75416394
31.9412861		66.35455711		89.41024727
29.81186703		61.86319745		93.40361255
32.57384823		62.30143101		87.82401682
30.11453334		66.32038015		57.45486777
35.31242044		64.02437609		91.01865498
31.9412861		64.3070458		119.9299711
35.75902707		63.5623568		109.4943892
27.35288326		47.23279995		88.21039799
34.53337415		38.62416367		87.77237082
33.73634277		64.62357131		103.8187345
39.7808312		64.3070458		124.2384188
28.16956653		62.41050859		105.658676
31.87022642		61.64291237		89.58757333
33.53412511		77.77482715		87.74653642
32.22395786		52.80787572		91.36671994
27.51815898		61.93645171		114.8110413
33.66907183		60.49199494		85.99795427
31.9412861		27.92706934		92.03427081
34.98992583		21.29419074		84.88346284
33.19435823		59.96498556		115.0674703
32.57384823		58.70403265		81.89270693
28.40999393		64.41272713		113.4003129
32.36436793		62.62809383		84.93686547
30.33955166		63.16877805		92.3539633
32.0829333		61.49561727		91.93568024
35.37656658		62.55564951		86.4449731
28.24993635		63.5623568		80.6091302
34.53337415		62.80883906		93.08752497
34.20353494		43.0121569		86.68069684
32.92001999		63.91805267		84.53552349
28.08896675		69.78519245		67.87471105
32.22395786		62.84492573		90.49404741
31.58438902		67.57341615		92.1573607
33.12598667		36.26270014		95.03986415
36.32516823		63.52667767		86.8113779
33.19435823		61.01445247		90.09229605
33.80347983		61.78985635		89.30876001
33.19435823		66.28618557		90.46899022
32.29423921		62.84492573		85.52209351
31.72762962		57.37589197		85.73391326
28.08896675		60.22906668		92.94127582
35.0546621		62.84492573		96.60148998
34.79499436		61.60612161		85.17676294
32.22395786		62.15569647		91.73818124
28.00813502		63.91805267		88.95264277
27.01929903		59.5095487		60.19141174
27.92706934		65.49478307		90.16776078
31.72762962		63.63365503		84.40131873
34.07070518		60.90287459		83.2654594
34.33585085		64.27178007		105.5083638
29.7357191		64.55336644		85.83962713
35.18377732		61.23699832		104.883347
27.35288326		31.79900795		90.61922945
33.19435823		28.96323073		90.39377697
33.39863314		66.45698252		93.74282263
28.72743388		62.2286064		93.9602396
32.22395786		63.24052001		87.84982843
35.24815757		61.97304636		94.94439465
32.98881844		62.15569647		89.15631251
29.4291571		61.86319745		108.4750405
27.51815898		69.1651574		88.77404844
28.88484566		61.64291237		88.95264277
34.59896467		82.74649625		94.17715464
34.20353494		61.45873833		89.78980288
33.26258926		63.63365503		61.38491399
31.79900795		62.62809383		88.10752869
34.33585085		71.80279867		90.46899022
32.85107747		62.77273165		70.65693579
34.59896467		66.04632782		114.1177913
32.85107747		63.95351345		88.15897835
27.43564557		61.89983541		89.02907353
34.00409572		61.0887245		87.92721781
20.75500978		66.89901388		89.10543872
29.27467227		61.05159978		115.1462567
35.31242044		64.62357131		78.67331779
32.78198995		81.94805855		75.61686763
26.68154452		64.58847841		85.22998179
34.92506956		62.80883906		91.44113292
28.33007818		61.34796851		85.46905655
29.50609621		66.04632782		47.99466846
34.26975676		60.79109192		45.17180001
32.85107747		65.35616961		64.76375276
31.36830173		59.92716469		87.64312267
33.53412511		57.13830961		81.69868096
33.80347983		64.90363144		107.8882315
32.71275653		66.18349583		101.4551432
30.56291334		64.72873586		93.03880079
33.80347983		59.92716469		86.68069684
29.11936788		78.55796095		74.40788699
36.01174418		60.07830532		93.01442914
32.98881844		65.18248828		90.29339518
31.9412861		78.55796095		89.48628718
32.92001999		80.94593862		85.78678648
29.65937566		64.93855403		67.60695967
27.92706934		62.62809383		111.5051343
32.0829333		83.12920426		89.33414263
33.53412511		61.49561727		84.21307276
33.93735553		61.75315313		91.98498874
34.46765882		59.24226032		85.33631993
28.56915481		63.95351345		87.22824165
35.0546621		66.49108926		86.0243138
31.65609034		63.31218068		102.0345096
33.26258926		65.28675253		108.265831
32.50417147		62.30143101		84.21307276
30.71091863		49.89388389		86.65453698
33.39863314		51.45973713		84.40131873
29.4291571		59.39514382		84.13226698
26.51105367		63.52667767		129.1418496
28.56915481		66.04632782		46.79879871
28.72743388		62.00961942		87.33214668
32.36436793		62.66428458		81.78189131
33.19435823		66.86511521		90.44392609
26.68154452		49.66616073		88.23609658
32.85107747		66.32038015		93.30646888
41.01550797		64.72873586		98.89770472
28.24993635		64.55336644		62.44682545
32.22395786		38.21105914		114.8505291
32.57384823		58.35540779		88.51828863
34.40181796		62.41050859		89.73928822
34.72977407		61.97304636		120.608612
31.58438902		58.54934455		50.43622465
33.26258926		64.83372982		84.48186717
34.07070518		66.25197334		88.08179259
28.24993635		62.11920941		88.56949967
28.56915481		61.78985635		86.15599046
32.98881844		65.18248828		92.28028641
30.85821405		60.97728253		41.72792143
28.56915481		63.20465921		85.12351082
34.92506956		65.5639799		86.07700864
34.13718467		62.2286064		85.65454224
32.57384823		62.04617093		83.69998529
27.84576765		64.3070458		89.61287699
31.65609034		63.95351345		137.7883883
30.48864126		38.09220641		93.33076428
32.22395786		65.90887434		84.74980906
32.57384823		65.66763843		130.4519039
33.73634277		62.77273165		83.83531276
31.58438902		63.38376033		90.46899022
32.50417147		62.04617093		90.29339518
31.65609034		63.20465921		134.1026916
35.24815757		79.64710542		90.8191618
33.19435823		61.01445247		89.02907353
28.56915481		62.62809383		89.51161946
29.88782095		58.81978176		61.5324741
34.46765882		66.76331594		65.87446615
30.33955166		63.84707203		88.95264277
31.9412861		61.93645171		89.0036039
29.88782095		59.96498556		85.25657876
32.22395786		63.98895458		88.3901312
32.01218805		32.29423921		107.783108
27.01929903		59.62373406		56.58007129
28.00813502		62.19216212		94.80101013
31.58438902		65.21726155		87.69484479
34.33585085		63.81155209		89.35951805
32.98881844		61.5324741		90.09229605
29.11936788		60.94008992		92.47662767
31.22341272		60.15373323		23.22921965
33.93735553		72.21211415		133.8827261
34.53337415		58.16082437		74.802949
32.29423921		61.75315313		84.93686547
33.73634277		60.07830532		90.14261289
28.00813502		64.48308512		93.74282263
32.78198995		64.44791573		88.3901312
31.22341272		55.36489591		116.7496609
31.87022642		58.89682145		87.02005939
32.78198995		66.72934834		84.50869959
34.98992583		64.13052324		92.45210781
27.60042571		49.43738862		58.85831421
30.41418782		61.16290634		76.62950568
33.19435823		64.05977802		69.55740152
32.92001999		64.23649498		91.61452815
28.16956653		63.38376033		89.33414263
33.33068061		36.94404015		86.96793596
33.46644769		63.41951986		89.13087925
34.53337415		62.37417059		86.86359527
34.66443107		66.35455711		78.78850572
33.73634277		65.0432093		112.9395378
28.40999393		64.23649498		90.84412241
35.50451118		47.66284949		85.5750976
27.92706934		62.73660345		89.20715729
32.0829333		61.93645171		114.0780498
32.36436793		63.16877805		92.89247494
33.12598667		81.02992198		115.872491
32.85107747		76.30335811		85.04357011
34.00409572		62.44682545		89.46094773
28.33007818		80.94593862		89.6887451
32.43434502		62.98906566		112.0932349
28.64840365		61.31100077		92.25571437
30.78465443		60.82837563		92.69701449
33.0574737		61.49561727		85.97158666
33.60166621		61.49561727		87.35810363
32.71275653		28.80624729		106.5986423
33.46644769		60.79109192		85.5750976
28.00813502		66.35455711		88.49267199
32.0829333		63.98895458		94.72923648
31.9412861		62.2286064		86.96793596
34.92506956		62.00961942		85.5750976
29.04140423		65.49478307		89.78980288
35.50451118		62.84492573		92.94127582
34.92506956		62.95306161		86.96793596
33.0574737		62.08270091		91.14311649
34.98992583		62.55564951		88.82511204
33.73634277		62.91703697		103.3371776
29.04140423		34.72977407		90.44392609
32.50417147		32.92001999		90.19290166
32.50417147		35.0546621		98.62222312
32.57384823		66.83119935		50.57090105
32.01218805		64.05977802		91.11823779
35.37656658		57.49431499		111.8705262
34.53337415		63.81155209		86.4449731
34.00409572		61.23699832		90.14261289
33.80347983		80.44019715		87.22824165
31.44049584		63.27636049		90.44392609
32.64337626		64.76375276		87.30618202
28.64840365		62.51939587		93.06316607
28.48968552		77.07202816		85.52209351
33.87048382		62.48312119		87.4099944
29.50609621		59.85145125		112.9596105
32.92001999		62.30143101		87.56548221
30.1897258		67.33814366		87.82401682
34.59896467		61.19996355		89.91596537
31.22341272		61.19996355		97.72154468
31.9412861		62.62809383		66.49108926
29.04140423		36.635911		68.86950826
34.98992583		64.02437609		90.59420688
32.1535229		64.27178007		109.9283594
30.93159873		65.90887434		101.5668165
34.40181796		79.19034406		90.21803553
35.94873146		63.5623568		88.08179259
32.22395786		65.28675253		88.28747131
28.72743388		40.4589624		96.2487999
27.43564557		64.58847841		99.08093361
28.88484566		65.73665331		74.95434148
34.40181796		61.27401072		90.99374225
33.80347983		63.41951986		53.40555867
28.00813502		61.49561727		60.82837563
32.1535229		64.79875074		86.73299289
32.78198995		63.66927421		85.83962713
34.00409572		62.41050859		64.48308512
33.73634277		68.04152062		88.41577754
31.79900795		58.23873575		86.75912909
32.36436793		62.80883906		87.38405287
33.46644769		62.80883906		91.44113292
31.9412861		75.91610452		89.53694458
31.72762962		61.16290634		87.28020963
28.88484566		79.78930711		82.27938628
31.1507155		63.88257221		87.51368363
40.34673205		62.59188215		89.53694458
33.33068061		62.66428458		88.28747131
34.20353494		63.88257221		97.62869759
33.0574737		63.09695451		91.54025613
28.16956653		77.89134381		87.07215162
33.66907183		82.03101595		87.61725016
32.50417147		66.21774344		117.6781023
32.50417147		60.15373323		89.23256882
31.36830173		64.48308512		89.20715729
32.78198995		36.26270014		83.45584286
34.79499436		57.17797523		110.975222
27.18660279		39.83778303		88.31314747
34.59896467		62.55564951		117.0212172
28.88484566		53.61740226		89.66346286
34.53337415		59.77564191		100.6699617
28.64840365		59.16567042		85.94521096
27.26986976		63.66927421		86.18230165
28.16956653		61.34796851		82.82865397
34.72977407		63.06101207		91.46592379
33.39863314		65.66763843		85.83962713
34.13718467		65.00834293		89.63817349
32.71275653		62.55564951		87.33214668
33.33068061		58.35540779		148.8462409
28.80624729		64.62357131		83.88938262
31.79900795		66.1149474		86.23489995
32.78198995		62.30143101		87.30618202
35.0546621		61.64291237		124.0740701
33.46644769		64.55336644		83.31989906
33.19435823		56.53998622		87.90142892
27.26986976		40.96019371		74.59048331
32.71275653		63.81155209		84.42817675
32.85107747		62.66428458		85.89243527
33.19435823		65.32147029		86.52361903
28.00813502		62.19216212		112.2145261
27.60042571		41.51001957		85.30974782
32.57384823		61.56930886		87.30618202
28.33007818		43.64010481		86.78525743
35.18377732		58.16082437		87.53958675
31.9412861		63.70487347		86.49741167
31.29594107		37.91322872		23.71220726
32.29423921		65.87446615		87.59137001
34.53337415		61.56930886		87.35810363
27.92706934		65.63310378		133.7132757
34.79499436		62.44682545		87.77237082
32.22395786		63.91805267		89.38488626
31.79900795		59.85145125		119.2664793
32.1535229		63.31218068		92.30485191
33.73634277		26.42539576		91.61452815
33.12598667		64.02437609		91.73818124
27.10308		62.84492573		84.77655668
31.44049584		67.87471105		88.62068113
27.76422789		81.36498856		116.6330861
25.72986856		64.23649498		88.46704793
29.11936788		62.19216212		88.21039799
26.16673966		62.48312119		125.65377
33.66907183		65.0432093		85.5750976
30.63700536		62.33781141		74.92408746
27.18660279		64.37751929		88.5950941
27.84576765		61.86319745		83.23822621
34.79499436		58.74264103		85.78678648
32.01218805		61.01445247		91.88634529
31.72762962		93.35505335		83.07463963
33.19435823		66.1492305		90.9688227
32.71275653		61.56930886		95.75285137
34.72977407		65.35616961		93.98436599
34.20353494		63.81155209		66.38871647
26.5964357		64.90363144		107.2982133
34.59896467		53.23547684		134.6762873
33.93735553		65.28675253		92.69701449
30.56291334		65.11288603		70.7851699
25.9055011		78.44243448		108.8506044
32.0829333		19.86189886		89.91596537
34.53337415		65.11288603		81.53200547
31.22341272		61.75315313		130.2953929
31.29594107		42.74778957		85.81321087
27.68244796		62.48312119		86.3925027
31.36830173		63.06101207		90.99374225
38.79986206		62.84492573		125.9781313
35.11927905		65.14769645		89.66346286
32.01218805		62.91703697		85.33631993
27.84576765		14.90593352		93.52490024
34.53337415		23.13141197		101.3433469
28.24993635		80.6091302		83.645793
35.88560809		65.97763687		83.15647315
34.72977407		61.60612161		88.72295546
34.00409572		77.80397267		65.5639799
28.88484566		34.13718467		48.27726954
35.24815757		63.38376033		88.49267199
33.46644769		63.95351345		129.299757
33.46644769		83.12920426		80.41200714
32.43434502		57.57312834		67.27077181
34.20353494		63.81155209		108.41232
32.43434502		62.48312119		90.16776078
28.24993635		42.69471967		107.783108
33.73634277		64.44791573		88.56949967
27.43564557		64.76375276		59.05059931
33.0574737		82.66425688		91.01865498
32.57384823		61.89983541		86.86359527
33.53412511		61.82653777		83.99741793
28.33007818		63.70487347		85.99795427
33.33068061		66.93289538		97.34962499
27.76422789		64.90363144		90.9688227
31.87022642		61.82653777		87.56548221
27.26986976		53.78627638		84.91016835
32.01218805		64.23649498		91.44113292
34.59896467		62.73660345		88.31314747
32.22395786		63.81155209		89.43560109
33.53412511		76.03546954		90.74423879
32.01218805		63.63365503		92.13275588
32.64337626		83.40149193		61.56930886
29.4291571		36.51193125		90.51909767
30.78465443		28.80624729		85.65454224
33.46644769		84.66951553		89.35951805
28.24993635		63.77601238		88.13325727
32.43434502		64.27178007		86.83749051
35.24815757		62.95306161		93.40361255
34.59896467		64.51823535		114.9689114
32.78198995		63.66927421		89.18173853
26.85095285		56.70015647		109.8251887
34.00409572		74.3469219		85.99795427
32.43434502		42.26776174		92.96566665
31.44049584		64.37751929		41.40063856
33.12598667		78.55796095		91.01865498
29.19712334		65.14769645		47.42441453
32.85107747		63.09695451		92.91687858
28.56915481		54.87129115		86.78525743
29.50609621		63.84707203		90.54414099
32.92001999		65.14769645		87.38405287
37.18870535		62.55564951		127.605338
34.72977407		61.23699832		89.33414263
34.00409572		62.55564951		111.1385411
35.11927905		60.26669809		118.809372
32.78198995		64.55336644		74.802949
34.33585085		63.09695451		86.05066525
33.66907183		63.13287649		93.76700497
35.88560809		61.89983541		123.9643833
35.75902707		65.59855094		92.40304858
34.26975676		60.90287459		113.600067
27.76422789		57.01914721		85.01690651
30.93159873		83.23822621		85.86603526
31.51252456		64.97345785		87.95299914
30.33955166		62.55564951		93.79118107
27.76422789		63.34798062		54.99510768
34.07070518		67.00060698		82.22425771
32.29423921		65.77113359		85.68100742
32.50417147		63.45525924		90.31850108
33.73634277		61.38491399		92.91687858
34.92506956		64.62357131		85.33631993
34.07070518		65.14769645		92.20655065
32.78198995		66.49108926		85.97158666
33.46644769		61.75315313		89.15631251
33.73634277		65.94326457		87.35810363
34.13718467		61.0887245		89.58757333
34.26975676		62.59188215		40.7938009
34.13718467		64.3070458		103.9932932
33.26258926		79.2189688		91.391531
28.33007818		81.50419309		26.93525746
30.85821405		65.39085052		108.642118
30.93159873		64.76375276		90.46899022
26.93525746		65.11288603		91.96033779
33.80347983		55.77289624		84.93686547
32.01218805		63.74045285		117.4659826
29.96358235		62.48312119		24.92421124
34.20353494		62.84492573		113.8791341
32.36436793		61.64291237		93.11187749
34.53337415		63.13287649		87.79819762
33.60166621		91.63927212		95.49204084
26.51105367		63.5623568		121.2086586
27.84576765		66.35455711		88.51828863
27.43564557		61.89983541		89.0036039
32.01218805		63.91805267		95.75285137
28.56915481		80.46837729		60.04055583
28.72743388		36.01174418		92.05890196
32.57384823		33.19435823		85.17676294
33.73634277		65.59855094		94.75316707
30.56291334		31.72762962		117.0212172
32.57384823		62.88099169		95.08756295
26.51105367		40.7938009		87.25422951
31.58438902		65.63310378		94.0084862
32.92001999		65.73665331		97.58224091
32.98881844		61.27401072		93.64603084
34.72977407		33.46644769		94.32148753
32.22395786		64.58847841		96.48406987
32.36436793		60.79109192		94.5855258
34.98992583		59.24226032		95.39702386
35.37656658		62.77273165		93.98436599
30.93159873		61.45873833		87.35810363
32.78198995		60.56690766		92.08352651
33.66907183		63.06101207		89.13087925
34.46765882		61.49561727		95.91845247
31.9412861		62.88099169		92.8436484
32.22395786		65.5639799		90.44392609
28.16956653		64.1658666		74.16372592
31.22341272		65.14769645		95.23051602
32.98881844		60.60432929		97.55900428
28.40999393		63.45525924		73.91875836
34.13718467		67.00060698		89.48628718
29.65937566		63.09695451		86.75912909
31.9412861		60.26669809		91.6640094
32.36436793		61.49561727		88.92715126
33.93735553		81.80960929		92.72146958
31.22341272		62.66428458		91.11823779
33.33068061		61.27401072		86.75912909
28.08896675		64.34229219		19.16477166
34.86009263		59.92716469		38.27034708
31.00480971		64.65864517		90.86907615
29.11936788		80.97394275		101.1193834
32.92001999		61.75315313		90.7192507
31.36830173		64.23649498		91.26740826
32.22395786		81.11381838		95.68179173
33.33068061		61.60612161		86.83749051
31.79900795		78.78850572		60.79109192
32.98881844		60.82837563		75.76663381
32.71275653		75.55687804		96.41354916
33.0574737		78.26882504		91.46592379
33.66907183		62.51939587		97.25642284
35.18377732		61.5324741		90.91896311
33.80347983		65.49478307		90.7192507
33.53412511		65.59855094		92.89247494
34.26975676		44.05376434		95.8475156
32.98881844		63.98895458		90.8191618
31.36830173		61.34796851		91.01865498
27.60042571		60.41698934		88.3901312
31.22341272		64.41272713		90.29339518
32.71275653		62.84492573		90.69425573
32.1535229		65.21726155		94.8249226
33.46644769		61.34796851		93.37933611
33.73634277		64.13052324		92.69701449
32.50417147		31.1507155		73.67297627
33.33068061		65.70215493		50.21096124
33.33068061		63.95351345		93.2578591
32.92001999		63.20465921		84.99023454
29.04140423		66.49108926		93.30646888
33.53412511		65.77113359		91.73818124
33.46644769		64.41272713		80.74963777
32.71275653		63.27636049		90.51909767
33.19435823		55.40583115		117.8706071
28.24993635		62.80883906		119.0762311
35.63199637		19.97572156		88.79958391
30.33955166		62.77273165		89.05453587
30.56291334		64.86869005		96.62495688
33.0574737		66.21774344		90.06712709
27.10308		62.44682545		86.23489995
35.11927905		61.97304636		65.84003998
31.65609034		62.55564951		86.28746618
33.33068061		56.41956013		88.62068113
27.76422789		93.18489688		92.45210781
34.53337415		62.91703697		87.61725016
31.9412861		66.21774344		21.50607845
31.9412861		71.00902236		89.48628718
32.85107747		80.15785091		88.85063283
31.72762962		62.2286064		89.91596537
34.33585085		66.45698252		90.24316241
33.12598667		60.30430602		113.5002339
32.92001999		59.16567042		90.69425573
27.18660279		63.66927421		93.74282263
28.80624729		37.0053581		95.49204084
28.24993635		64.51823535		92.1573607
35.31242044		47.51993207		89.20715729
28.88484566		66.62734164		89.35951805
33.66907183		62.33781141		25.72986856
31.51252456		62.41050859		79.13306351
32.29423921		60.0027826		84.32069335
31.9412861		63.06101207		92.74591822
34.07070518		50.92829703		84.37445216
28.48968552		67.64048655		86.54981846
28.08896675		65.14769645		89.02907353
32.43434502		62.80883906		87.97877292
29.7357191		42.05265723		90.99374225
33.0574737		66.55925031		96.20167686
36.57397366		65.39085052		87.72069441
33.39863314		63.13287649		81.0019372
33.39863314		59.54763482		71.20033575
33.46644769		62.77273165		93.50065529
32.92001999		65.42551305		93.83951459
32.92001999		62.30143101		50.1205724
33.33068061		61.89983541		89.53694458
34.00409572		62.91703697		93.69443924
32.78198995		61.34796851		89.46094773
33.26258926		66.1149474		89.61287699
32.50417147		63.20465921		91.21771187
34.07070518		59.08898125		81.80960929
28.88484566		62.04617093		58.39424667
39.95144313		63.88257221		92.64808494
30.71091863		82.30693672		88.64626077
31.58438902		60.07830532		36.82109792
31.29594107		66.49108926		87.92721781
33.12598667		63.27636049		113.2802914
33.46644769		60.3794516		91.41633532
33.93735553		62.62809383		91.63927212
32.01218805		63.59801591		92.50114102
31.79900795		61.82653777		88.00453914
33.80347983		61.05159978		92.55014825
33.19435823		65.0432093		90.69425573
30.85821405		65.97763687		93.69443924
33.53412511		63.66927421		45.07130645
34.33585085		80.10126223		87.30618202
36.26270014		64.51823535		94.77709162
29.27467227		60.56690766		91.49070795
28.40999393		62.98906566		90.94389632
32.64337626		56.4597307		88.90165243
27.60042571		61.78985635		88.26178768
32.71275653		63.45525924		57.92646146
29.96358235		61.93645171		77.2189721
29.4291571		64.48308512		91.04356089
32.43434502		63.95351345		92.50114102
31.00480971		61.82653777		90.91896311
31.44049584		61.23699832		86.8113779
27.84576765		63.41951986		90.11745798
33.80347983		62.26502935		88.31314747
29.58283521		90.01676805		90.51909767
34.98992583		61.19996355		86.18230165
33.93735553		63.66927421		90.84412241
33.93735553		65.87446615		91.41633532
33.33068061		65.35616961		89.23256882
28.24993635		65.18248828		85.54859966
33.0574737		66.28618557		114.1972329
31.22341272		60.30430602		50.88375981
29.35201632		25.01501013		89.81504955
32.57384823		66.25197334		88.10752869
28.48968552		64.72873586		91.34190214
32.85107747		96.2487999		89.56226254
34.00409572		64.48308512		120.6274087
33.12598667		64.41272713		91.36671994
32.43434502		34.46765882		89.84028914
34.46765882		61.56930886		90.5691774
29.19712334		65.42551305		87.35810363
32.0829333		61.42183725		91.96033779
28.24993635		63.20465921		89.66346286
28.00813502		62.70045444		89.53694458
31.58438902		61.34796851		87.22824165
27.26986976		94.24934871		89.43560109
34.53337415		58.43305974		89.02907353
34.00409572		95.30191215		90.16776078
27.68244796		61.38491399		93.81535094
28.96323073		62.98906566		89.0036039
31.65609034		65.87446615		85.60158734
32.71275653		64.3070458		87.95299914
31.79900795		62.84492573		91.44113292
32.57384823		62.84492573		94.05670804
35.56831089		61.42183725		92.50114102
32.01218805		82.58193561		89.91596537
32.50417147		62.2286064		93.45214651
31.22341272		64.55336644		88.44141645
34.26975676		64.72873586		58.78122405
32.71275653		90.21803553		91.34190214
33.39863314		64.90363144		90.59420688
32.01218805		55.73223062		93.06316607
28.72743388		64.69370001		90.89402305
28.48968552		64.55336644		90.86907615
27.92706934		63.20465921		92.99005109
29.19712334		66.32038015		89.30876001
34.00409572		61.60612161		79.76088706
27.10308		61.27401072		90.49404741
32.50417147		62.55564951		86.41874188
33.33068061		63.45525924		92.45210781
32.78198995		59.01219242		93.03880079
33.39863314		64.05977802		91.09335229
32.64337626		65.14769645		89.6887451
27.92706934		58.78122405		94.8249226
29.35201632		65.80559581		91.54025613
27.01929903		61.78985635		90.06712709
27.43564557		61.67968118		89.48628718
33.60166621		59.39514382		89.63817349
28.96323073		65.84003998		89.38488626
29.35201632		64.97345785		85.22998179
26.76638271		61.93645171		87.02005939
34.00409572		62.88099169		93.2335447
34.72977407		63.16877805		76.68865621
28.33007818		64.02437609		89.02907353
27.18660279		98.16136909		89.35951805
32.29423921		59.16567042		90.69425573
33.80347983		61.97304636		68.6717017
31.87022642		61.86319745		120.0244563
33.93735553		63.5623568		84.93686547
32.98881844		61.60612161		84.37445216
32.57384823		65.0432093		85.60158734
34.00409572		62.80883906		86.15599046
28.88484566		63.70487347		86.73299289
33.73634277		41.01550797		93.86367201
32.50417147		65.25201629		88.03029782
34.13718467		55.20085142		97.25642284
31.9412861		60.3418905		86.96793596
34.53337415		62.66428458		94.63345361
33.12598667		60.79109192		90.7192507
33.0574737		62.62809383		90.21803553
28.08896675		38.79986206		117.3887532
28.16956653		20.75500978		88.69739793
29.27467227		63.63365503		85.25657876
33.0574737		62.62809383		95.65809345
33.33068061		62.80883906		84.93686547
28.96323073		48.13617639		96.71876754
28.80624729		61.78985635		91.81229315
30.71091863		51.37154557		87.79819762
29.65937566		63.81155209		93.79118107
32.43434502		65.49478307		90.46899022
28.96323073		64.3070458		87.35810363
28.72743388		64.65864517		116.2631613
32.78198995		62.80883906		67.30446616
32.64337626		64.34229219		87.84982843
29.58283521		65.00834293		93.5733713
28.40999393		62.98906566		90.14261289
33.39863314		62.55564951		88.10752869
33.46644769		63.59801591		90.66925386
32.92001999		63.98895458		88.18469192
28.64840365		62.15569647		91.81229315
27.26986976		62.77273165		86.34000041
27.51815898		64.69370001		68.96819879
33.12598667		83.42867182		89.56226254
40.34673205		51.9857447		88.74850563
34.07070518		33.93735553		72.83733892
28.08896675		33.33068061		87.4099944
30.48864126		62.37417059		69.13236994
31.72762962		62.77273165		94.96827102
29.11936788		63.16877805		92.32941087
32.78198995		64.83372982		101.7229532
31.65609034		80.6653626		88.72295546
28.16956653		64.79875074		90.39377697
27.43564557		64.05977802		63.34798062
34.26975676		63.84707203		95.87116706
26.25324151		64.76375276		90.61922945
31.65609034		61.75315313		64.02437609
35.18377732		49.25360587		88.44141645
33.53412511		61.86319745		91.3170776
31.07784823		80.6934641		92.20655065
33.73634277		65.49478307		94.51358852
28.00813502		62.84492573		90.29339518
32.92001999		63.13287649		88.46704793
34.07070518		66.83119935		83.29268368
33.33068061		61.34796851		85.54859966
33.12598667		62.48312119		88.36447741
28.16956653		61.86319745		89.33414263
33.19435823		79.67556606		92.64808494
30.56291334		65.39085052		84.64273409
28.00813502		69.62256069		93.42788268
27.01929903		63.5623568		86.3137373
35.18377732		65.87446615		96.22524127
27.43564557		63.16877805		92.10814449
32.64337626		45.96784012		87.48777285
31.1507155		66.01199128		90.7192507
32.98881844		62.04617093		90.99374225
26.33945928		63.06101207		89.30876001
28.48968552		57.65183395		93.2335447
32.1535229		62.48312119		89.48628718
28.24993635		63.31218068		87.59137001
33.19435823		63.66927421		73.08593125
35.37656658		64.09516039		95.70548414
35.11927905		64.05977802		93.42788268
32.50417147		58.62673962		86.34000041
33.26258926		67.64048655		84.40131873
28.33007818		65.59855094		89.25797311
32.64337626		63.16877805		60.22906668
32.0829333		42.16034667		90.34360002
32.36436793		63.84707203		92.25571437
31.36830173		61.34796851		89.78980288
35.11927905		66.32038015		93.83951459
33.39863314		60.3418905		90.84412241
30.78465443		65.14769645		46.11556789
29.04140423		64.69370001		85.73391326
33.39863314		17.16792543		92.40304858
33.87048382		62.55564951		90.09229605
32.98881844		63.41951986		53.99662633
34.07070518		65.70215493		88.31314747
28.88484566		64.55336644		92.20655065
32.36436793		41.51001957		92.94127582
30.78465443		64.34229219		92.79479618
25.10548062		62.70045444		87.77237082
34.86009263		60.56690766		92.3785092
34.92506956		63.27636049		88.67183304
34.00409572		68.34075182		94.53757369
28.80624729		62.04617093		79.533161
32.64337626		62.95306161		96.48406987
32.50417147		65.21726155		88.08179259
28.24993635		44.15657374		95.44454417
31.22341272		36.13744001		93.86367201
34.46765882		64.02437609		91.29224631
30.56291334		62.80883906		88.67183304
31.07784823		77.83310728		87.02005939
32.57384823		65.11288603		73.48810025
32.36436793		61.86319745		94.39357121
34.72977407		63.13287649		91.61452815
30.56291334		63.66927421		93.01442914
32.98881844		32.36436793		90.31850108
31.44049584		80.2426591		90.39377697
32.85107747		67.03443712		92.62361048
40.62672661		66.32038015		93.86367201
31.36830173		65.11288603		90.14261289
32.22395786		64.44791573		97.69834118
35.50451118		59.12733827		94.17715464
32.98881844		79.81771705		94.15307765
29.65937566		65.63310378		94.10490518
27.26986976		90.44392609		92.64808494
33.12598667		62.2286064		23.03318897
28.08896675		63.74045285		93.01442914
34.98992583		64.90363144		53.95462195
34.46765882		63.52667767		88.90165243
27.01929903		60.56690766		93.62181726
33.53412511		62.84492573		88.21039799
28.56915481		65.28675253		87.90142892
34.59896467		62.95306161		89.51161946
33.53412511		64.55336644		92.50114102
34.53337415		78.38460739		51.67955759
27.76422789		38.38864828		88.23609658
34.59896467		65.39085052		88.72295546
33.80347983		67.53985597		88.15897835
29.81186703		66.21774344		63.13287649
34.00409572		62.84492573		95.39702386
34.07070518		65.49478307		96.31944123
32.36436793		62.08270091		112.517182
31.22341272		62.2286064		90.01676805
27.68244796		67.20333242		94.72923648
33.46644769		62.00961942		92.40304858
34.26975676		60.04055583		87.33214668
34.20353494		58.51060862		98.96645531
34.92506956		63.27636049		98.50721174
31.22341272		35.0546621		96.20167686
34.92506956		64.58847841		94.20122548
28.16956653		64.44791573		91.98498874
35.69556823		64.09516039		101.253821
33.26258926		63.91805267		95.8475156
29.27467227		66.66136122		94.24934871
35.11927905		62.48312119		84.18614612
30.93159873		63.41951986		91.5897775
33.26258926		64.48308512		58.23873575
29.7357191		65.42551305		92.00963307
25.28545053		28.00813502		99.60583915
34.46765882		67.00060698		101.3433469
42.21408837		36.13744001		101.6560668
35.11927905		62.98906566		97.60547201
31.9412861		28.80624729		93.28216715
32.01218805		63.45525924		96.64841808
32.50417147		62.15569647		96.06016905
31.58438902		64.44791573		93.08752497
33.93735553		65.90887434		80.46837729
27.84576765		62.70045444		22.83547554
34.33585085		42.16034667		99.05804853
34.66443107		63.95351345		94.89662388
32.1535229		80.41200714		95.8475156
28.48968552		62.66428458		94.03260021
33.39863314		65.59855094		88.54389785
28.56915481		64.37751929		90.84412241
31.58438902		90.11745798		90.44392609
34.98992583		65.25201629		91.49070795
25.72986856		67.13582529		97.76793516
27.35288326		78.70213058		95.58696337
25.10548062		64.62357131		92.69701449
27.76422789		46.31180524		28.08896675
28.56915481		62.11920941		65.49478307
34.40181796		57.96558775		61.23699832
32.22395786		63.13287649		90.9688227
30.56291334		71.58142858		92.89247494
31.87022642		50.61571356		91.73818124
34.07070518		64.13052324		94.56155279
31.29594107		59.08898125		94.92051227
28.33007818		53.02210734		94.5855258
32.71275653		65.87446615		44.36147773
28.56915481		65.18248828		94.29744739
31.65609034		62.84492573		77.07202816
28.48968552		81.72642715		89.63817349
33.66907183		63.59801591		88.79958391
33.60166621		62.88099169		88.28747131
33.39863314		64.27178007		89.18173853
33.66907183		66.01199128		99.19527979
28.24993635		66.1492305		90.86907615
31.9412861		66.1149474		92.30485191
32.92001999		61.34796851		92.13275588
34.98992583		67.06825021		94.96827102
32.98881844		70.1739709		60.94008992
32.29423921		78.75972453		89.6887451
33.87048382		67.03443712		97.48926115
32.36436793		64.58847841		88.23609658
32.57384823		64.93855403		91.24256345
31.1507155		37.85338144		96.41354916
31.72762962		64.72873586		93.69443924
30.78465443		83.12920426		91.71346396
27.18660279		64.58847841		90.34360002
33.26258926		40.40288619		92.1573607
30.78465443		41.45536514		91.68874002
31.1507155		31.87022642		88.74850563
31.44049584		66.89901388		91.88634529
32.29423921		59.77564191		88.87614629
29.27467227		65.77113359		89.30876001
28.24993635		66.25197334		96.43706179
34.46765882		57.13830961		79.78930711
34.26975676		64.23649498		90.16776078
29.35201632		66.01199128		47.71039349
32.0829333		66.32038015		92.67255294
32.22395786		65.35616961		91.29224631
31.72762962		53.49039678		76.89532476
28.88484566		67.23706057		92.13275588
34.53337415		65.94326457		89.89074704
26.93525746		61.78985635		95.25432068
32.98881844		64.37751929		64.23649498
28.16956653		63.77601238		93.88782322
33.12598667		65.70215493		91.1679884
27.84576765		65.90887434		96.83590306
34.98992583		66.25197334		97.16313128
32.1535229		63.63365503		95.23051602
32.36436793		65.80559581		76.71821438
33.26258926		64.90363144		90.46899022
26.93525746		64.09516039		99.30949431
32.92001999		34.53337415		55.36489591
34.86009263		66.49108926		98.2767852
35.88560809		51.67955759		84.72305301
27.01929903		70.36755464		91.93568024
33.73634277		62.91703697		92.99005109
34.20353494		63.02504913		86.49741167
33.53412511		64.51823535		89.78980288
34.13718467		64.90363144		85.76035394
33.80347983		67.06825021		45.67095107
33.46644769		64.13052324		87.95299914
33.73634277		46.40961275		92.89247494
27.76422789		43.53607581		94.0808097
34.98992583		79.95961533		92.47662767
28.48968552		60.7164558		86.68069684
28.88484566		61.78985635		93.33076428
32.92001999		64.65864517		97.93012879
31.51252456		33.12598667		92.57464214
34.13718467		61.93645171		91.56502016
29.04140423		67.06825021		90.49404741
28.40999393		63.20465921		89.63817349
26.85095285		86.0243138		89.15631251
33.66907183		70.97708667		96.15453073
31.29594107		62.77273165		122.2701974
25.37495683		63.4909785		94.34552154
34.40181796		62.11920941		85.46905655
32.1535229		19.0461032		89.30876001
34.59896467		45.1215812		91.83698383
32.98881844		29.58283521		95.20670542
28.88484566		55.36489591		93.06316607
31.44049584		70.88119324		90.09229605
28.24993635		64.58847841		82.0862743
26.68154452		65.07805699		87.35810363
33.33068061		60.94008992		90.84412241
33.26258926		60.60432929		22.43482205
34.33585085		58.0437612		87.69484479
29.27467227		55.0774974		91.14311649
30.63700536		65.21726155		88.10752869
28.56915481		64.44791573		84.10531447
26.93525746		65.18248828		90.16776078
31.72762962		61.97304636		41.45536514
32.64337626		67.40544816		93.2335447
32.22395786		87.1242127		90.61922945
33.80347983		64.90363144		91.78759583
32.57384823		59.24226032		59.28051816
34.79499436		64.2011905		89.15631251
32.92001999		64.41272713		39.83778303
31.79900795		66.18349583		102.3451177
32.29423921		59.96498556		91.83698383
31.9412861		53.2780482		49.80291958
32.85107747		62.37417059		92.25571437
29.4291571		65.07805699		89.7645491
32.43434502		61.93645171		92.42758145
33.66907183		62.2286064		93.03880079
34.33585085		65.21726155		90.11745798
32.98881844		61.64291237		88.28747131
32.50417147		64.05977802		88.36447741
31.00480971		65.59855094		108.3914051
33.53412511		61.97304636		91.3170776
30.63700536		66.04632782		89.35951805
29.19712334		65.14769645		90.69425573
31.44049584		62.00961942		93.86367201
27.43564557		49.62049069		99.85590556
31.29594107		65.35616961		89.84028914
32.43434502		25.72986856		85.46905655
32.78198995		64.72873586		92.1573607
30.63700536		66.21774344		93.93610701
28.40999393		29.81186703		91.93568024
32.50417147		59.31875132		90.59420688
31.44049584		63.66927421		96.08376816
32.0829333		64.62357131		92.47662767
33.73634277		63.27636049		103.3810482
32.43434502		64.69370001		57.05889566
32.29423921		57.61249459		85.36288377
32.0829333		66.25197334		90.29339518
33.39863314		66.21774344		99.12668791
29.27467227		63.88257221		97.23310834
33.66907183		63.63365503		97.93012879
32.78198995		63.81155209		90.24316241
32.29423921		64.83372982		99.12668791
33.93735553		46.70180627		89.46094773
28.64840365		63.31218068		99.78776778
34.00409572		62.88099169		94.48959725
29.19712334		65.66763843		94.39357121
31.07784823		66.38871647		91.26740826
33.87048382		61.01445247		93.64603084
28.08896675		65.35616961		99.35514336
34.33585085		63.74045285		90.69425573
30.33955166		62.51939587		96.17810669
33.93735553		63.09695451		92.00963307
32.1535229		60.90287459		57.17797523
33.19435823		65.25201629		95.89481268
34.86009263		63.91805267		93.64603084
31.9412861		64.51823535		87.97877292
32.57384823		62.08270091		43.74388642
34.59896467		78.9035255		91.29224631
39.14889334		100.9623134		89.96638083
34.46765882		62.91703697		90.59420688
34.40181796		60.07830532		93.33076428
32.98881844		62.84492573		95.46829546
33.53412511		64.27178007		99.92399687
33.66907183		65.25201629		117.3887532
33.46644769		64.3070458		98.29985216
34.53337415		64.69370001		95.68179173
34.53337415		62.30143101		96.85931317
23.71220726		67.10204626		90.11745798
28.16956653		63.66927421		92.25571437
33.19435823		62.80883906		102.7651556
27.76422789		62.11920941		91.76289186
33.53412511		61.89983541		49.84842248
32.92001999		65.25201629		86.99400158
33.80347983		59.16567042		62.15569647
27.10308		41.99870897		101.8565941
34.13718467		62.41050859		96.31944123
32.78198995		77.13083933		92.40304858
30.71091863		63.63365503		62.98906566
29.88782095		63.5623568		106.5773715
32.71275653		58.1997931		96.78906586
32.22395786		64.86869005		95.56324157
28.56915481		63.16877805		96.03656414
33.93735553		63.59801591		96.13094899
27.84576765		63.13287649		97.62869759
33.39863314		66.79726627		69.0339141
26.42539576		78.50021897		92.99005109
28.56915481		63.70487347		58.31654305
28.33007818		64.27178007		95.80019518
33.66907183		61.19996355		93.2335447
32.57384823		56.33913306		87.1762427
33.19435823		64.72873586		98.89770472
30.63700536		61.19996355		97.39619262
30.56291334		64.72873586		97.27973174
31.29594107		63.31218068		99.5830747
28.08896675		56.81998786		101.6560668
29.88782095		64.93855403		96.10736147
32.36436793		61.86319745		96.95289707
34.59896467		65.70215493		94.17715464
33.46644769		62.44682545		91.73818124
34.26975676		64.76375276		97.04639072
30.63700536		65.80559581		104.2545833
28.96323073		64.90363144		96.20167686
32.85107747		60.22906668		113.039866
35.24815757		59.96498556		104.4284135
30.63700536		64.3070458		65.49478307
29.7357191		63.52667767		89.28337017
33.39863314		57.05889566		95.08756295
34.59896467		62.00961942		104.3849831
34.72977407		61.89983541		86.36625555
34.66443107		63.77601238		94.17715464
32.64337626		65.32147029		102.6106048
33.66907183		63.16877805		93.69443924
30.41418782		48.51151288		98.48419335
30.78465443		60.41698934		99.37796002
32.1535229		64.72873586		92.96566665
32.78198995		64.62357131		100.4444968
32.1535229		60.79109192		103.2493805
33.80347983		57.65183395		93.83951459
32.29423921		67.30446616		96.83590306
31.79900795		60.45450377		95.61067927
34.53337415		53.10755801		92.91687858
30.26473144		55.65081022		93.50065529
26.5964357		61.89983541		107.4249186
32.01218805		65.0432093		70.43196431
30.48864126		62.15569647		92.86806488
31.87022642		34.86009263		80.6934641
33.19435823		67.70749052		92.86806488
31.87022642		64.62357131		91.01865498
32.57384823		66.62734164		92.08352651
31.58438902		62.04617093		96.36650668
33.73634277		60.19141174		89.71402022
32.78198995		66.86511521		93.5733713
33.66907183		64.1658666		90.9688227
33.87048382		65.00834293		74.22484148
28.48968552		63.91805267		95.53951389
34.13718467		61.75315313		97.23310834
34.07070518		62.88099169		104.1022438
31.00480971		65.18248828		87.0461094
33.39863314		62.15569647		90.64424511
27.68244796		64.34229219		90.29339518
32.43434502		67.03443712		92.8192255
32.50417147		59.88931994		96.69532341
31.87022642		64.97345785		92.89247494
53.82841213		64.58847841		93.11187749
31.65609034		59.05059931		95.53951389
27.35288326		39.95144313		95.18288885
32.29423921		62.59188215		92.89247494
32.36436793		64.41272713		82.30693672
32.43434502		62.55564951		90.44392609
33.12598667		18.06872		90.36869198
29.11936788		64.83372982		89.33414263
28.56915481		63.13287649		96.06016905
29.04140423		63.45525924		94.46559989
31.72762962		66.76331594		90.01676805
28.80624729		66.66136122		86.18230165
39.43739314		64.44791573		84.18614612
33.12598667		64.37751929		85.30974782
30.41418782		64.93855403		96.71876754
33.73634277		65.00834293		93.2335447
32.50417147		61.5324741		95.44454417
27.76422789		64.44791573		89.99157797
33.12598667		50.43622465		91.91101608
34.72977407		64.23649498		96.27235277
28.24993635		62.51939587		93.2578591
32.50417147		64.86869005		93.18489688
28.88484566		63.24052001		89.78980288
36.635911		64.62357131		93.40361255
32.01218805		66.69536344		93.01442914
28.56915481		65.21726155		94.32148753
31.72762962		61.97304636		87.87563247
33.12598667		63.38376033		94.34552154
33.26258926		63.16877805		90.94389632
34.13718467		62.15569647		89.18173853
31.65609034		63.5623568		90.74423879
31.72762962		61.31100077		94.05670804
32.71275653		63.16877805		94.77709162
31.87022642		64.90363144		89.30876001
33.33068061		60.49199494		93.06316607
33.93735553		65.87446615		93.13622365
33.39863314		63.63365503		92.52564788
32.57384823		64.37751929		86.20860481
32.64337626		66.38871647		75.07523566
33.12598667		61.27401072		89.02907353
32.29423921		59.08898125		93.71863406
27.43564557		63.24052001		90.46899022
32.71275653		61.19996355		80.44019715
32.01218805		62.41050859		120.9090075
32.78198995		65.73665331		93.20922397
32.50417147		65.90887434		71.89746292
26.85095285		65.00834293		90.44392609
33.80347983		65.90887434		90.04195109
33.80347983		62.2286064		87.64312267
32.78198995		64.93855403		70.46414707
29.4291571		60.7164558		94.05670804
28.64840365		62.77273165		89.73928822
32.43434502		63.52667767		138.2811365
32.43434502		64.23649498		94.56155279
30.63700536		63.77601238		86.91578127
32.36436793		56.29887644		86.60219355
33.0574737		62.80883906		94.41758688
31.79900795		83.40149193		121.6194733
33.60166621		65.49478307		85.36288377
33.0574737		64.55336644		88.03029782
33.26258926		65.14769645		88.49267199
32.64337626		63.13287649		93.59759741
34.00409572		65.73665331		91.61452815
34.07070518		62.2286064		93.69443924
31.79900795		64.69370001		92.8436484
34.79499436		64.69370001		87.35810363
28.72743388		64.1658666		80.83382508
32.98881844		66.59330468		92.03427081
32.78198995		56.4597307		93.81535094
33.12598667		63.70487347		91.56502016
34.46765882		83.51015842		91.391531
33.12598667		57.57312834		86.57600997
33.39863314		64.79875074		90.41885501
34.13718467		60.94008992		97.1164519
32.85107747		65.5639799		87.61725016
27.35288326		63.20465921		89.38488626
32.64337626		64.62357131		85.97158666
32.98881844		65.63310378		93.67023817
32.01218805		61.23699832		117.6781023
32.01218805		62.11920941		93.08752497
32.01218805		65.73665331		89.05453587
32.1535229		59.85145125		92.23113579
27.84576765		65.25201629		91.91101608
30.93159873		66.69536344		88.41577754
33.46644769		60.04055583		87.02005939
28.16956653		64.34229219		74.46880218
36.20012425		63.41951986		93.37933611
32.98881844		64.05977802		94.80101013
32.0829333		64.05977802		92.23113579
38.44766238		63.4909785		90.01676805
34.98992583		62.11920941		89.96638083
32.22395786		64.37751929		88.51828863
29.04140423		64.62357131		86.05066525
31.36830173		60.64172783		93.40361255
32.36436793		64.65864517		93.42788268
32.29423921		63.20465921		95.30191215
35.31242044		65.49478307		101.6337616
33.0574737		62.88099169		91.96033779
33.73634277		66.59330468		28.24993635
32.85107747		65.94326457		92.94127582
29.04140423		61.45873833		93.79118107
34.92506956		62.66428458		95.34947986
32.98881844		64.34229219		93.33076428
38.68281847		92.55014825		91.73818124
33.53412511		65.0432093		86.4449731
33.33068061		64.86869005		96.55453907
28.00813502		64.62357131		94.32148753
33.26258926		62.88099169		93.42788268
26.5964357		64.79875074		91.88634529
30.56291334		63.31218068		90.74423879
33.80347983		63.81155209		87.87563247
33.93735553		36.13744001		92.3539633
39.32224722		63.52667767		91.81229315
32.57384823		63.38376033		92.74591822
35.11927905		64.76375276		90.89402305
32.92001999		63.70487347		90.26828229
31.79900795		63.16877805		118.6566115
27.76422789		64.55336644		86.05066525
33.53412511		64.05977802		95.13523784
34.46765882		63.34798062		91.09335229
33.87048382		65.87446615		64.1658666
31.07784823		52.89367249		89.25797311
31.79900795		65.25201629		84.56233888
29.27467227		63.95351345		87.95299914
33.26258926		65.77113359		88.44141645
28.64840365		66.59330468		88.69739793
33.0574737		50.5260488		94.10490518
33.60166621		63.20465921		87.64312267
32.92001999		63.24052001		90.26828229
35.11927905		58.47184703		116.8661195
33.80347983		64.34229219		89.15631251
33.87048382		83.40149193		89.78980288
29.11936788		62.51939587		90.54414099
34.20353494		61.27401072		23.99733423
32.22395786		64.02437609		89.25797311
29.19712334		64.58847841		85.76035394
27.10308		63.02504913		92.89247494
33.39863314		64.27178007		88.62068113
33.80347983		65.52939062		85.30974782
34.92506956		40.23418865		92.08352651
32.22395786		56.78007217		87.61725016
27.10308		50.88375981		88.33881617
32.71275653		47.99466846		93.2335447
31.9412861		63.91805267		107.0655308
32.43434502		94.46559989		93.28216715
32.57384823		65.18248828		120.3074665
32.71275653		64.3070458		86.05066525
30.56291334		64.65864517		86.15599046
34.33585085		60.86563651		63.84707203
28.00813502		63.95351345		93.20922397
33.46644769		62.77273165		89.18173853
30.93159873		63.02504913		89.25797311
33.87048382		64.76375276		122.1960043
32.43434502		63.45525924		90.99374225
32.0829333		63.63365503		90.44392609
35.0546621		64.44791573		87.46185438
32.50417147		62.55564951		67.00060698
30.93159873		64.55336644		86.78525743
32.64337626		66.1492305		93.08752497
34.00409572		63.45525924		93.30646888
34.59896467		66.45698252		89.81504955
32.36436793		63.31218068		85.20337652
33.93735553		62.26502935		86.4449731
32.71275653		63.95351345		90.34360002
30.48864126		63.27636049		88.95264277
33.53412511		63.45525924		91.56502016
33.46644769		67.50627911		88.13325727
32.22395786		64.05977802		40.68249428
32.0829333		63.88257221		89.28337017
34.07070518		64.93855403		87.69484479
33.33068061		61.56930886		85.49557914
32.64337626		64.1658666		90.5691774
33.12598667		65.77113359		91.78759583
32.98881844		61.56930886		89.35951805
27.76422789		62.77273165		87.92721781
28.16956653		65.70215493		90.46899022
33.93735553		40.06478078		91.3170776
32.57384823		62.62809383		84.93686547
32.92001999		78.64449444		87.64312267
34.26975676		62.41050859		89.91596537
33.26258926		64.48308512		95.11140339
26.33945928		53.65967061		91.1679884
34.26975676		62.33781141		87.72069441
33.39863314		61.27401072		86.94186253
32.92001999		65.63310378		93.06316607
32.64337626		62.55564951		89.07999093
32.0829333		62.84492573		88.56949967
29.35201632		36.51193125		87.61725016
31.79900795		81.75416394		92.96566665
32.43434502		65.70215493		85.76035394
32.78198995		62.66428458		89.6887451
31.00480971		53.78627638		87.61725016
32.98881844		65.97763687		86.96793596
30.41418782		64.1658666		91.54025613
33.53412511		65.70215493		88.26178768
33.33068061		62.00961942		82.80127713
34.07070518		63.31218068		90.54414099
26.42539576		62.84492573		91.83698383
32.1535229		64.1658666		79.98796478
34.00409572		65.18248828		90.31850108
32.43434502		63.24052001		121.8429702
28.80624729		59.01219242		91.26740826
31.00480971		67.60695967		92.08352651
33.60166621		64.55336644		40.12132955
34.98992583		61.12582668		90.99374225
32.71275653		65.14769645		94.27340112
28.64840365		64.76375276		89.20715729
31.07784823		65.14769645		35.82237349
33.46644769		63.41951986		90.34360002
33.66907183		66.69536344		83.48300506
32.78198995		63.02504913		92.1573607
32.29423921		66.01199128		88.62068113
32.43434502		63.66927421		88.51828863
35.18377732		28.16956653		68.96819879
28.64840365		64.09516039		79.81771705
31.51252456		63.06101207		89.63817349
28.80624729		59.77564191		89.81504955
32.71275653		67.37180431		56.29887644
38.91655364		65.87446615		89.61287699
33.53412511		65.87446615		87.46185438
31.1507155		63.70487347		90.11745798
35.0546621		60.90287459		91.34190214
33.73634277		65.63310378		89.35951805
34.92506956		63.38376033		68.70470901
31.65609034		64.58847841		88.90165243
27.18660279		63.70487347		87.61725016
33.46644769		50.97279533		94.8249226
27.60042571		65.32147029		95.01600577
31.58438902		64.13052324		89.20715729
33.12598667		60.79109192		87.15023158
29.7357191		64.62357131		93.08752497
27.51815898		65.39085052		86.3137373
32.36436793		77.1602281		85.15014104
33.73634277		65.46015722		90.5691774
34.40181796		64.23649498		87.4099944
34.26975676		61.78985635		86.20860481
33.93735553		47.23279995		91.96033779
32.36436793		25.99287235		88.77404844
29.50609621		60.04055583		94.22529017
28.40999393		83.69998529		90.06712709
34.00409572		68.04152062		62.55564951
26.25324151		65.25201629		85.73391326
26.51105367		44.105199		88.10752869
34.07070518		66.28618557		85.83962713
32.98881844		51.94211419		88.21039799
32.0829333		64.48308512		88.95264277
31.9412861		61.19996355		116.7690787
33.80347983		64.13052324		89.25797311
31.29594107		63.4909785		87.72069441
31.79900795		63.34798062		90.89402305
34.33585085		63.20465921		87.95299914
32.78198995		77.45350255		86.99400158
28.48968552		61.64291237		90.5691774
32.50417147		63.41951986		88.67183304
32.22395786		62.55564951		89.78980288
31.44049584		63.24052001		86.88969219
28.48968552		64.69370001		91.54025613
33.87048382		64.86869005		88.08179259
32.64337626		66.1492305		91.86166788
33.87048382		76.39244554		85.81321087
32.98881844		64.1658666		88.23609658
28.56915481		64.48308512		94.20122548
35.82237349		68.90242081		87.02005939
31.58438902		75.07523566		88.67183304
33.19435823		64.05977802		90.31850108
32.92001999		65.39085052		89.15631251
32.0829333		62.08270091		86.49741167
40.17779872		64.37751929		90.31850108
32.0829333		62.15569647		89.28337017
33.60166621		65.5639799		90.11745798
32.57384823		66.62734164		90.91896311
34.20353494		59.12733827		88.31314747
33.73634277		64.65864517		86.75912909
30.26473144		64.23649498		50.61571356
28.24993635		58.66539886		22.83547554
32.36436793		63.84707203		93.59759741
32.1535229		64.69370001		85.15014104
32.98881844		63.31218068		97.48926115
32.98881844		60.67910332		88.13325727
33.0574737		62.95306161		92.52564788
33.39863314		67.33814366		91.56502016
34.07070518		66.66136122		94.65740841
32.0829333		64.62357131		88.21039799
32.78198995		64.09516039		91.36671994
27.92706934		64.58847841		89.05453587
29.19712334		64.05977802		94.53757369
33.87048382		57.21761334		89.53694458
27.18660279		64.27178007		70.01224224
32.98881844		63.77601238		93.59759741
29.65937566		65.87446615		94.5855258
31.44049584		64.37751929		92.8436484
33.12598667		65.39085052		79.27618728
35.75902707		62.80883906		85.46905655
32.43434502		81.97572034		97.88381518
31.00480971		66.1149474		90.39377697
28.80624729		63.31218068		90.76922
31.44049584		62.30143101		85.46905655
31.36830173		63.02504913		77.13083933
27.51815898		63.41951986		87.84982843
28.56915481		62.26502935		94.80101013
34.26975676		66.42285826		86.3925027
26.33945928		62.08270091		27.18660279
33.0574737		61.82653777		94.51358852
31.22341272		64.41272713		90.51909767
31.36830173		63.13287649		94.77709162
32.50417147		64.69370001		95.34947986
32.43434502		63.4909785		90.01676805
36.13744001		64.44791573		90.24316241
31.87022642		76.68865621		89.78980288
29.19712334		62.73660345		92.13275588
28.08896675		65.87446615		88.49267199
33.73634277		62.00961942		87.90142892
34.13718467		57.57312834		92.30485191
35.82237349		66.1149474		95.61067927
32.98881844		62.26502935		88.05604897
26.33945928		64.13052324		92.79479618
33.87048382		64.05977802		73.14794732
30.03915266		66.55925031		75.49684078
33.87048382		61.64291237		95.82385831
32.71275653		62.33781141		117.6781023
34.20353494		65.77113359		86.60219355
29.35201632		62.70045444		91.54025613
30.33955166		63.4909785		89.23256882
32.64337626		80.10126223		89.78980288
31.22341272		64.65864517		38.62416367
31.44049584		65.46015722		90.16776078
33.93735553		61.64291237		79.36193764
33.39863314		77.57050186		89.15631251
32.50417147		57.96558775		91.91101608
30.03915266		63.27636049		93.16056344
28.88484566		65.52939062		94.22529017
27.92706934		64.13052324		90.69425573
33.73634277		65.63310378		49.3455828
26.85095285		66.08064652		71.99200268
32.43434502		56.53998622		132.8627819
32.98881844		66.42285826		57.80892371
33.46644769		63.06101207		89.10543872
33.93735553		66.79726627		85.78678648
34.53337415		64.27178007		89.71402022
28.24993635		64.55336644		72.02348836
27.18660279		66.01199128		87.59137001
32.43434502		65.59855094		88.33881617
26.93525746		68.17467441		92.74591822
34.13718467		62.51939587		87.35810363
28.88484566		63.02504913		85.46905655
32.36436793		62.26502935		91.86166788
28.48968552		63.84707203		96.03656414
32.78198995		60.49199494		87.66898754
28.56915481		59.16567042		88.36447741
33.33068061		51.41566026		95.68179173
34.33585085		66.55925031		90.86907615
31.29594107		52.37678381		95.72917068
32.92001999		67.33814366		86.18230165
32.43434502		62.44682545		89.18173853
27.26986976		60.15373323		84.2399908
30.63700536		62.41050859		81.80960929
33.0574737		64.1658666		88.46704793
31.07784823		65.63310378		41.890604
23.52020242		63.31218068		86.62836922
28.40999393		64.37751929		95.75285137
29.50609621		65.42551305		87.1242127
34.00409572		64.90363144		87.87563247
32.50417147		64.13052324		85.65454224
32.98881844		64.90363144		87.43592824
31.44049584		65.73665331		93.42788268
35.0546621		65.11288603		91.56502016
33.46644769		52.07289605		91.11823779
37.73340212		62.30143101		89.73928822
21.40039683		68.07483348		78.78850572
33.60166621		63.24052001		93.18489688
28.48968552		59.58569659		90.24316241
33.93735553		62.95306161		90.54414099
30.93159873		63.74045285		92.00963307
32.57384823		59.58569659		88.08179259
33.46644769		58.1997931		82.60938515
26.85095285		63.74045285		84.99023454
28.08896675		63.4909785		91.5897775
31.1507155		63.70487347		85.33631993
33.60166621		60.11603111		85.09687226
33.46644769		63.41951986		89.46094773
34.53337415		64.44791573		87.22824165
31.58438902		64.97345785		88.31314747
33.60166621		62.51939587		92.03427081
35.18377732		67.06825021		79.44759545
28.16956653		61.12582668		85.5750976
30.85821405		66.76331594		89.99157797
29.96358235		63.5623568		88.21039799
32.98881844		65.90887434		88.77404844
30.63700536		61.45873833		75.94596337
34.33585085		61.97304636		88.90165243
33.66907183		53.61740226		94.24934871
28.24993635		65.18248828		115.1659449
28.40999393		65.5639799		89.23256882
32.92001999		64.65864517		95.68179173
33.53412511		64.09516039		87.69484479
29.50609621		44.105199		90.66925386
32.78198995		59.47143819		89.25797311
29.7357191		66.1149474		83.80826475
27.51815898		66.08064652		50.83918358
32.64337626		79.01837785		90.99374225
34.86009263		62.30143101		90.06712709
31.9412861		65.25201629		92.99005109
29.04140423		62.08270091		87.90142892
27.35288326		64.51823535		93.2335447
32.43434502		64.1658666		67.30446616
32.92001999		67.27077181		90.8191618
34.33585085		59.35695986		90.76922
23.52020242		63.02504913		89.18173853
29.27467227		62.44682545		83.31989906
31.65609034		65.59855094		88.54389785
33.87048382		63.31218068		87.82401682
35.69556823		63.77601238		83.86235205
31.22341272		61.27401072		91.41633532
32.22395786		81.78189131		88.85063283
32.92001999		64.37751929		92.1573607
32.92001999		64.27178007		89.0036039
33.26258926		66.21774344		94.27340112
32.78198995		64.93855403		85.91882717
32.01218805		63.13287649		95.70548414
31.36830173		54.49815375		87.22824165
30.11453334		64.76375276		88.97812699
32.98881844		58.74264103		89.15631251
33.87048382		64.41272713		83.21098412
31.65609034		62.88099169		86.34000041
31.00480971		61.93645171		87.79819762
34.00409572		67.60695967		90.19290166
34.79499436		60.97728253		87.92721781
32.78198995		63.66927421		96.69532341
29.19712334		63.31218068		88.95264277
32.78198995		80.21439966		93.28216715
33.33068061		64.86869005		87.09818605
33.33068061		62.95306161		88.77404844
32.29423921		65.84003998		89.96638083
33.60166621		65.25201629		91.6640094
31.79900795		64.58847841		85.12351082
34.72977407		63.88257221		86.07700864
28.08896675		61.56930886		90.36869198
32.98881844		66.18349583		49.29961579
35.50451118		64.13052324		88.82511204
33.19435823		82.00337281		65.97763687
32.98881844		83.45584286		88.31314747
28.16956653		62.11920941		93.03880079
34.59896467		66.01199128		89.84028914
31.22341272		43.17000021		93.13622365
27.92706934		60.56690766		88.85063283
25.72986856		65.66763843		92.3539633
32.78198995		63.13287649		31.00480971
33.19435823		62.59188215		84.80329585
33.46644769		63.66927421		56.17793349
33.80347983		62.2286064		101.9900598
32.64337626		101.522162		104.6236272
33.26258926		63.91805267		87.84982843
33.53412511		64.90363144		90.39377697
35.24815757		63.70487347		81.08586256
28.40999393		67.47268554		88.74850563
27.35288326		63.91805267		90.11745798
34.92506956		65.70215493		89.6887451
28.40999393		64.76375276		91.73818124
34.33585085		65.59855094		89.43560109
32.36436793		64.58847841		86.83749051
32.22395786		64.1658666		88.03029782
35.11927905		66.62734164		88.67183304
29.7357191		68.27436933		91.71346396
32.64337626		63.74045285		92.67255294
29.27467227		62.00961942		94.22529017
32.64337626		66.32038015		88.69739793
34.26975676		63.74045285		83.75414252
31.79900795		54.37320558		92.47662767
28.72743388		60.07830532		90.89402305
35.0546621		65.80559581		89.81504955
32.78198995		49.75737506		92.18195896
35.63199637		62.66428458		94.29744739
27.68244796		61.27401072		92.08352651
32.1535229		64.79875074		93.64603084
27.92706934		63.13287649		88.23609658
32.71275653		62.51939587		88.05604897
33.39863314		79.04706487		86.91578127
27.35288326		63.95351345		90.69425573
32.0829333		64.27178007		92.20655065
28.33007818		63.59801591		84.72305301
30.71091863		64.69370001		92.1573607
33.87048382		47.37658354		88.85063283
33.26258926		41.34583955		91.5897775
27.01929903		66.93289538		89.89074704
29.58283521		62.04617093		92.3539633
28.08896675		64.1658666		88.31314747
33.33068061		64.3070458		91.73818124
32.29423921		67.33814366		86.68069684
32.78198995		62.26502935		91.6640094
25.37495683		64.41272713		85.60158734
32.64337626		63.31218068		88.54389785
32.43434502		63.95351345		93.67023817
26.51105367		64.13052324		19.39993103
29.11936788		64.41272713		56.29887644
30.63700536		60.60432929		87.61725016
33.87048382		60.26669809		93.69443924
33.33068061		64.41272713		92.3785092
32.22395786		63.27636049		92.50114102
28.80624729		64.13052324		91.98498874
27.51815898		60.49199494		90.14261289
32.29423921		62.73660345		85.28316744
28.08896675		64.3070458		92.00963307
34.79499436		62.73660345		87.97877292
28.88484566		67.27077181		85.22998179
30.63700536		80.49654756		91.46592379
31.44049584		65.5639799		89.35951805
34.07070518		65.77113359		90.74423879
29.11936788		65.32147029		92.30485191
33.33068061		60.94008992		89.7645491
29.50609621		63.88257221		85.22998179
32.92001999		63.74045285		95.08756295
31.00480971		63.91805267		88.54389785
33.19435823		62.37417059		87.22824165
32.50417147		63.45525924		89.89074704
32.1535229		64.1658666		91.14311649
33.39863314		82.0862743		93.50065529
34.40181796		65.94326457		93.30646888
34.66443107		61.31100077		82.52700914
25.37495683		65.28675253		88.56949967
32.29423921		63.98895458		93.11187749
32.57384823		62.37417059		91.73818124
30.56291334		62.98906566		91.14311649
34.07070518		66.25197334		88.41577754
[truncated: 58,587 more rows]
