# Supplementary material for: Tuning hydrogel properties and Schwann cell behavior through microchannel size control in magnetically templated hydrogels
Source: Biomater Sci. 2026 Apr 30;14(11):2995–3012. doi: 10.1039/d5bm01573a (PMC13130880; doi:10.1039/d5bm01573a)
Supplement: BM-014-D5BM01573A-s001 [file BM-014-D5BM01573A-s001.zip › Data/Figure 2D.csv]

	32 �m			62 �m			90 �m
Chain	Chain length (�m)		Chain	Chain length (�m)		Chain	Chain length (�m)
1	230.715		1	599.572		1	964.993
2	1439.41		2	1304.39		2	181.752
3	206.356		3	1330.95		3	207.266
4	253.674		4	91.9164		4	229.959
5	854.948		5	1470.92		5	910.909
6	1741.78		6	643.27		6	1181.27
7	1576.84		7	1529.82		7	653.497
8	1012.62		8	441.973		8	1621.41
9	460.897		9	382.057		9	256.082
10	1903.65		10	1436.84		10	1429.32
11	1982.97		11	1374.3		11	347.451
12	206.293		12	1463.68		12	285.957
13	1341.22		13	738.294		13	684.204
14	1153.67		14	1346.64		14	508.325
15	195.739		15	1387.66		15	1255.65
16	1522.58		16	1616.79		16	1375.91
17	846.655		17	286.91		17	1101.28
18	2142.34		18	679.381		18	456.93
19	592.176		19	534.049		19	578.829
20	1456.48		20	1078.8		20	943.113
21	1580.61		21	220.393		21	778.128
22	737.069		22	1373.49		22	1128.66
23	1195.14		23	267.663		23	1415.59
24	1559.8		24	1282.8		24	1494.51
25	564.909		25	740.734		25	759.893
26	718.615		26	1322.79		26	823.935
27	313.672		27	842.486		27	1390.53
28	1242.68		28	694.686		28	1155.33
29	891.35		29	95.8607		29	1157.29
30	249.871		30	1258.04		30	708.425
31	1752.69		31	303.07		31	230.623
32	1773.96		32	157.914		32	650.309
33	1870.91		33	1046.44		33	205.176
34	81.1473		34	1300.27		34	202.616
35	282.271		35	856.02		35	1750.62
36	1666.26		36	215.788		36	1703.9
37	1428.47		37	268.224		37	688.505
38	1480.41		38	1688.09		38	1618.88
39	1516.86		39	1465.49		39	490.527
40	1550.66		40	68.152		40	563.93
41	2293.29		41	181.462		41	437.734
42	1554.94		42	1474.89		42	1434.45
43	279.942		43	1155.45		43	312.706
44	1553.15		44	152.336		44	506.802
45	1257.16		45	1274.61		45	415.101
46	1520.41		46	1361.35		46	1503.98
47	1301.92		47	181.554		47	1002.33
48	554.064		48	913.599		48	1617.96
49	1559.07		49	944.066		49	1095.02
50	1016.63		50	1453.21		50	1387.9
51	2323.61		51	195.421		51	1704.85
52	273.139		52	1434.02		52	1511.78
53	582.679		53	1326.2		53	354.936
54	286.662		54	339.946		54	532.245
55	1904.42		55	1262.94		55	1494.42
56	146.774		56	1679.82		56	1312.5
57	738.882		57	214.594		57	1182.49
58	781.005		58	790.976		58	1485.15
59	260.772		59	1120.52		59	223.585
60	736.005		60	405.363		60	816.077
61	1630.05		61	1420.77		61	1715.29
62	765.256		62	1402.12		62	1340
63	1494.59		63	173.885		63	971.362
64	122.404		64	1460.66		64	617.913
65	1603.44		65	1470.25		65	923.478
66	1083.33		66	1355.46		66	1445
67	770.847		67	1405.52		67	223.568
68	725.939		68	1246.93		68	115.077
69	478.155		69	318.605		69	490.133
70	962.532		70	229.446		70	310.715
71	267.148		71	1247.01		71	397.486
72	530.128		72	389.059		72	1358.35
73	645.296		73	304.798		73	488.521
74	1400		74	203.419		74	417.082
75	1516.46		75	1469.41		75	844.964
76	1524.71		76	2314.47		76	206.651
77	1515.54		77	1464.27		77	1211.81
78	1582.35		78	1401.46		78	1477.21
79	1202.01		79	1309.61		79	1083.61
80	1411.69		80	1196.15		80	1138.44
81	338.107		81	313.365		81	756.482
82	760.647		82	1383.65		82	1643.65
83	1034.6		83	1443.03		83	385.917
84	112.606		84	1128.09		84	1335.87
85	1229.58		85	1457.21		85	1360.41
86	116.623		86	555.187		86	1286.36
87	100.794		87	276.258		87	313.965
88	166.039		88	394.729		88	1070.29
89	138.077		89	1417.8		89	1487.28
90	1493.17		90	468.344		90	205.57
91	433.908		91	648.858		91	1609.96
92	481.006		92	640.501		92	414.753
93	1273.68		93	1077.81		93	234.162
94	1555.64		94	1362.25		94	1233.25
95	1570.75		95	485.045		95	687.151
96	786.27		96	906.372		96	1415.41
97	1552.52		97	147.674		97	1516.44
98	1558.82		98	696.186		98	1428.42
99	711.064		99	493.544		99	1425.62
100	74.9037		100	1296.57		100	1382.5
101	616.484		101	1471.24		101	1454.65
102	1931.87		102	1093.85		102	1404.34
103	1046.25		103	276.489		103	1640.98
104	1225.1		104	538.081		104	1673.45
105	906.32		105	535.493		105	1512.27
106	980.564		106	1350.74		106	1493.54
107	1521.21		107	1009.76		107	320.223
108	125.828		108	306.545		108	1719.07
109	93.9754		109	1355.56		109	912.224
110	797.733		110	1376.83		110	1490.37
111	467.483		111	1002.9		111	1523.98
112	161.423		112	752.556		112	178.711
113	1763.38		113	1239.98		113	1134.05
114	239.275		114	1315.35		114	276.967
115	1493.1		115	618.843		115	473.34
116	114.455		116	1431.26		116	1487.5
117	164.425		117	1343.42		117	1957.97
118	338.678		118	1205.76		118	693.806
119	1424.66		119	904.007		119	975.633
120	1055.72		120	1372.62		120	1422.31
121	703.69		121	1483.21		121	1951.48
122	783.904		122	466.169		122	199.641
123	260.212		123	744.213		123	252.111
124	414.032		124	1393.54		124	1158.68
125	2271.39		125	359.776		125	1245.33
126	863.023		126	610.785		126	1369.72
127	722.81		127	877.633		127	1778.39
128	889.541		128	1336.11		128	1244.02
129	285.807		129	601.933		129	291.867
130	1515.09		130	1484.99		130	681.675
131	158.473		131	1028.71		131	1670.79
132	2132.82		132	138.994		132	1445.93
133	457.859		133	844.731		133	730.592
134	2114.91		134	189.611		134	362.387
135	1319.5		135	629.661		135	237.793
136	1016.26		136	513.006		136	1733.86
137	1333.35		137	979.311		137	867.614
138	756.836		138	266.329		138	1501.49
139	532.272		139	1380.08		139	1573.31
140	2764.59		140	209.321		140	1478.78
141	270.936		141	1509.62		141	1522.7
142	286.397		142	1514.33		142	478.618
143	1294.7		143	464.498		143	1263.83
144	1311.98		144	1422.83		144	1429.85
145	931.242		145	1087.92		145	1114.61
146	816.311		146	1368.6		146	687.484
147	919.922		147	1424.93		147	1789.08
148	1233.22		148	1335.59		148	491.974
149	488.414		149	1264.96		149	798.317
150	410.785		150	140.597		150	1287.44
151	1069.05		151	1144.9		151	1264.05
152	498.737		152	269.493		152	1161.43
153	140.764		153	1316.36		153	1352.45
154	1432.51		154	1472.63		154	653.929
155	287.545		155	177.945		155	1104.76
156	104.154		156	560.186		156	2179.22
157	133.508		157	405.728		157	197.191
158	829.159		158	1262.39		158	1489.89
159	119.211		159	320.791		159	966.938
160	1686.62		160	447.383		160	761.673
161	312.744		161	342.925		161	1446.16
162	1862.74		162	845.709		162	688.147
163	101.308		163	809.393		163	1158.03
164	1866.13		164	152.197		164	1481.07
165	695.449		165	1180.6		165	1500.85
166	223.619		166	742.373		166	1419.6
167	1301.4		167	1564		167	1045.33
168	1128.16		168	1234.01		168	1443.93
169	228.08		169	201.113		169	248.36
170	315.584		170	242.428		170	1430.11
171	719.572		171	1375.8		171	1502.23
172	675.228		172	1380.85		172	2201.2
173	1146.04		173	1485.39		173	1465.63
174	579.098		174	457.556		174	190.467
175	778.292		175	229.199		175	835.062
176	455.604		176	1921.69		176	757.11
177	934.916		177	135.2		177	1473.1
178	794.065		178	128.444		178	309.444
179	334.35		179	1461.91		179	1161.78
180	199.951		180	74.6135		180	1695.03
181	1440.33		181	642.351		181	401.344
182	733.678		182	1368.65		182	278.4
183	1024.19		183	69.1968		183	368.85
184	1607.77		184	1307.11		184	1726.73
185	438.806		185	247.327		185	1487.07
186	1137.13		186	1304.21		186	386.65
187	437.498		187	1101.04		187	1526.86
188	135.062		188	475.676		188	1163.06
189	273.899		189	129.699		189	1463.44
190	1633.13		190	1422.86		190	1355.48
191	162.87		191	1379.41		191	1447.23
192	1290.58		192	402.545		192	1503.74
193	277.696		193	1262.34		193	1135.83
194	1081.51		194	735.021		194	1522.64
195	2679.32		195	932.525		195	1744.25
196	1924.24		196	1006.22		196	1317.42
197	557.409		197	195.661		197	922.516
198	522.11		198	150.214		198	1470.57
199	1013.11		199	696.315		199	413.399
200	380.842		200	732.055		200	1309.65
201	1063.18		201	78.2115		201	1611.08
202	493.256		202	1208.01		202	1172.71
203	198.799		203	1025.33		203	1503.78
204	1202.03		204	1414.21		204	1372.19
205	1562.26		205	1399.23		205	596.376
206	167.576		206	155.969		206	1458.91
207	821.989		207	1096.98		207	195.468
208	1034.72		208	237.841		208	369.881
209	619.555		209	1425.76		209	365.43
210	258.216		210	1631.56		210	1739.6
211	209.479		211	995.125		211	505.974
212	150.189		212	1215.09		212	1496.1
213	972.419		213	729.302		213	1238.1
214	1619.62		214	190.934		214	649.081
215	1508.62		215	1183.64		215	397.22
216	316.57		216	389.772		216	1289.01
217	1787.15		217	134.857		217	1274.82
218	638.655		218	1063.09		218	1462.03
219	1222.81		219	466.581		219	1703.44
220	875.983		220	635.468		220	1642.01
221	1364.52		221	173.295		221	821.8
222	253.662		222	1233.32		222	687.084
223	619.391		223	1457.04		223	1047.88
224	1904.84		224	1713.51		224	1407.42
225	262.104		225	1430.67		225	1524.82
226	358.599		226	963.699		226	1324.53
227	362.94		227	1436.31		227	1758.45
228	264.691		228	313.47		228	1025.61
229	571.679		229	1422.73		229	1535.46
230	1651.64		230	676.924		230	290.304
231	1481.73		231	1382.14		231	725.932
232	1544.63		232	648.898		232	501.487
233	665.823		233	1394.8		233	1840.05
234	1973.67		234	548.048		234	1421.07
235	184.697		235	1284.07		235	1418.53
236	888.959		236	882.304		236	489.424
237	586.035		237	530.273		237	1035.11
238	749.375		238	999.918		238	1494.68
239	1485.18		239	135.156		239	1796.36
240	473.48		240	1453.73		240	1620.04
241	617.82		241	568.603		241	1175.38
242	1088.16		242	1297.59		242	239.559
243	892.381		243	788.22		243	421.845
244	1567.32		244	689.033		244	262.363
245	550.888		245	1533.61		245	1335.82
246	457.627		246	155.99		246	1347.97
247	2003.63		247	1561.73		247	741.102
248	672.707		248	589.262		248	313.259
249	1256.38		249	1351.9		249	207.4
250	567.786		250	195.543		250	968.249
251	1565.96		251	71.2076		251	1631.94
252	478.917		252	1433.06		252	2199.38
253	2072.06		253	835.309		253	276.013
254	1420.21		254	486.931		254	1338.71
255	121.635		255	1406.57		255	196.99
256	1553.34		256	821.966		256	468.985
257	537.348		257	1321.95		257	667.153
258	1296.7		258	239.971		258	1483.21
259	1568.86		259	599.962		259	1122.33
260	1802.21		260	756.874		260	224.07
261	237.321		261	1800.28		261	1345.56
262	1334.71		262	1415.51		262	420.276
263	430.635		263	965.873		263	642.254
264	125.599		264	1500.83		264	1437.8
265	1262.79		265	716.497		265	1868.46
266	1549.64		266	570.508		266	1448.01
267	394.923		267	1051.34		267	1529.43
268	628.917		268	1106.46		268	1117.97
269	871.599		269	1490.42		269	302.382
270	354.101		270	284.932		270	744.722
271	765.944		271	1470.27		271	1223.78
272	535.254		272	848.941		272	1517.79
273	1315.18		273	164.624		273	1382.31
274	115.106		274	355.809		274	531.421
275	1564.58		275	1116.39		275	1337.48
276	1294.55		276	943.454		276	1128.78
277	894.516		277	274.75		277	641.996
278	1510.81		278	1297.3		278	621.801
279	122.847		279	1335.9		279	844.313
280	586.28		280	1172.85		280	1455.57
281	605.29		281	692.692		281	155.082
282	596.603		282	1317.79		282	424.532
283	857.546		283	452.295		283	1394.51
284	725.401		284	1364.79		284	1141.4
285	1522.71		285	300.976		285	1469.84
286	143.468		286	1370.14		286	589.759
287	1275.52		287	1599.44		287	583.535
288	785.339		288	128.329		288	400.013
289	1075.07		289	242.012		289	229.006
290	539.562		290	1417.92		290	91.4708
291	1521.02		291	1443.17		291	256.799
292	104.685		292	103.709		292	105.228
293	1230.75		293	626.682		293	107.491
294	1016.14		294	644.955		294	106.863
295	376.28		295	136.751		295	98.3519
296	610.711		296	1566.53		296	110.78
297	1875.06		297	978.984		297	400.992
298	483.095		298	130.479		298	1293.84
299	2000.78		299	1356.13		299	103.267
300	917.317		300	485.453		300	106.502
301	267.307		301	1607.31		301	201.6
302	1457.08		302	420.724		302	206.517
303	1538.82		303	1251.33		303	185.844
304	844.007		304	1318.36		304	92.1203
305	161.997		305	879.664		305	114.641
306	306.589		306	461.127		306	291.542
307	1602.41		307	1896.96		307	245.829
308	1497.74		308	130.641		308	122.253
309	579.22		309	1450.17		309	330.152
310	569.071		310	1129.29		310	772.846
311	879.156		311	1579.04		311	128.132
312	97.767		312	1406.71		312	176.967
313	562.013		313	1367.26		313	121.802
314	1525.3		314	1417.87		314	1238.97
315	146.365		315	684.757		315	101.433
316	902.643		316	1112.96		316	394.823
317	209.724		317	1189.67		317	325.868
318	1201.97		318	1335.36		318	111.028
319	229.43		319	862.222		319	220.865
320	1109.49		320	398.595		320	110.05
321	1082.18		321	1588.09		321	93.8852
322	1116.82		322	1566.76		322	134.737
323	908.288		323	1362.61		323	198.497
324	185.349		324	993.94		324	93.4504
325	1542.46		325	1195.91		325	94.2865
326	1326.05		326	99.5829		326	122.632
327	1595.8		327	1363.23		327	96.7574
328	1597.66		328	1448.05		328	103.273
329	775.26		329	94.8689		329	361.632
330	1516.55		330	790.272		330	142.926
331	1523.56		331	203.386		331	142.182
332	1470.37		332	143.327		332	239.346
333	941.697		333	1403.69		333	112.664
334	153.159		334	900.75		334	1162.69
335	1530.54		335	249.567		335	93.3384
336	1493.52		336	384.492		336	399.092
337	789.673		337	196.564		337	119.823
338	429.489		338	871.553		338	481.218
339	195.236		339	1414.26		339	312.337
340	750.711		340	192.642		340	1415.04
341	407.206		341	287.225		341	1824.13
342	248.393		342	861.198		342	1648.58
343	423.945		343	1075.66
344	1612.78		344	1461.81
345	1805.99		345	821.465
346	1545.96		346	294.485
347	476.006		347	1331.11
348	230.016		348	1087.96
349	295.363		349	688.567
350	636.71		350	1466.52
351	207.918		351	1401.86
352	248.49		352	1244.79
353	1082.43		353	453.544
354	158.952		354	191.251
355	571.634		355	583.926
356	564.086		356	395.414
357	135.138		357	136.233
358	824.662		358	1528.34
359	153.218		359	1400.25
360	303.524		360	1483.48
361	433.265		361	939.031
362	572.14		362	968.034
363	179.292		363	693.376
364	1507.05		364	345.195
365	1572.01		365	292.785
366	701.956		366	138.086
367	439.568		367	1427.38
368	419.307		368	436.267
369	1515.77		369	1306.68
370	1240.32		370	1288.49
371	863.405		371	898.079
372	965.294		372	931.538
373	583.873		373	1298.66
374	480.988		374	647.027
375	1752.93		375	1330.75
376	1721.27		376	1006.07
377	103.544		377	1291.01
378	2267.94		378	275.622
379	131.936		379	108.982
380	378.542		380	976.629
381	799.531		381	1390.95
382	1568.11		382	1430.41
383	1202.26		383	597.241
384	398.393		384	587.632
385	1457.64		385	366.149
386	910.768		386	579.961
387	155.068		387	412.547
388	82.5626		388	1178.64
389	929.312		389	1247.15
390	203.549		390	1389.39
391	1440.6		391	795.233
392	792.797		392	2426.53
393	1509.2		393	119.549
394	133.352		394	859.987
395	858.706		395	590.667
396	345.796		396	1000.26
397	607.788		397	1218.75
398	152.342		398	1284.67
399	1601.86		399	1410.32
400	1190.29		400	313.584
401	1276.35		401	138.001
402	1753.8		402	182.859
403	1400.89		403	1037.13
404	1045.74		404	322.868
405	980.63		405	475.269
406	1560.89		406	1685.93
407	841.193		407	1414.89
408	1876.96		408	629.347
409	264.717		409	795.943
410	218.248		410	621.785
411	1352.4		411	266.391
412	1451.16		412	120.916
413	146.647		413	411.625
414	231.036		414	1108.41
415	878.754		415	1410.77
416	556.093		416	1343.17
417	1376.57		417	102.374
418	156.959		418	311.307
419	1711.84		419	166.396
420	113.555		420	1429.33
421	1131.05		421	252.282
422	573.344		422	1621.63
423	1359.01		423	1326.25
424	235.89		424	1239.6
425	1592.87		425	160.886
426	220.47		426	1193.05
427	1572.89		427	350.693
428	436.832		428	1337.13
429	153.988		429	654.537
430	928.635		430	1029.67
431	1473.04		431	532.86
432	1146.95		432	977.909
433	331.914		433	877.225
434	536.62		434	65.5539
435	1553.36		435	1462.7
436	1028.97		436	1002.16
437	2119		437	1425.47
438	798.851		438	1083.48
439	608.593		439	463.186
440	99.773		440	1392.7
441	1209.58		441	1014.07
442	103.946		442	1214.38
443	1217.31		443	119.547
444	254.758		444	912.861
445	89.3868		445	1530.56
446	412.256		446	1430.12
447	1473.86		447	1085.27
448	430.826		448	129.316
449	1557.98		449	1369.46
450	172.015		450	719.733
451	1162.32		451	139.607
452	574.139		452	1134.48
453	1505.6		453	196.464
454	1637.18		454	1666.31
455	91.8811		455	210.914
456	1808.42		456	655.076
457	1246.61		457	279.052
458	759.85		458	167.915
459	300.002		459	1461.04
460	1553.42		460	1307.41
461	194.697		461	1596.71
462	223.423		462	677.956
463	270.22		463	309.789
464	773.579		464	1306.63
465	1545.04		465	1247.8
466	124.669		466	1254.23
467	470.589		467	182.991
468	388.904		468	858.659
469	802.77		469	1126.91
470	1492.97		470	1001.01
471	249.664		471	955.086
472	1568.76		472	934.583
473	186.406		473	1578.54
474	1243.33		474	271.109
475	1266.79		475	404.189
476	304.464		476	1341.02
477	1537.68		477	811.21
478	1519.18		478	1295.74
479	656.284		479	137.533
480	315.133		480	330.013
481	930.923		481	1185.23
482	593.473		482	676.499
483	387.695		483	1389.53
484	1727.84		484	111.441
485	888.705		485	385.61
486	1862.17		486	545.065
487	247.375		487	1357.34
488	1611.04		488	771.128
489	1504.56		489	238.269
490	1519.11		490	168.107
491	121.833		491	184.625
492	1317.16		492	1242.85
493	628.77		493	135.004
494	931.132		494	1353.03
495	346.189		495	428.712
496	1494.34		496	1462.36
497	313.155		497	1352.49
498	891.785		498	1054.64
499	1590.6		499	807.57
500	1021.09		500	490.881
501	706.174		501	640.726
502	982.308		502	987.184
503	1496.75		503	1407.79
504	493.447		504	197.85
505	1779.08		505	1044.28
506	350.729		506	1416.4
507	1628.88		507	674.529
508	1784.28		508	1421.4
509	871.465		509	504.789
510	1511.64		510	292.957
511	1323.77		511	978.24
512	410.375		512	111.567
513	1560.7		513	420.272
514	928.7		514	1364.35
515	380.163		515	1147.43
516	829.46		516	288.241
517	306.757		517	753.794
518	1244.44		518	1076.15
519	197.313		519	565.392
520	1203.38		520	491.239
521	1566.28		521	789.268
522	630.313		522	870.462
523	255.108		523	515.256
524	2027.02		524	641.886
525	1592.79		525	448.008
526	351.001		526	502.499
527	776.758		527	573.198
528	1572.91		528	1216.14
529	1512.04		529	1038.29
530	285.579		530	115.255
531	1565.5		531	255.359
532	543.547		532	1298.11
533	812.524		533	473.841
534	278.059		534	156.411
535	830.558		535	511.879
536	1045.68		536	109.406
537	793.414		537	801.273
538	1000.94		538	271.609
539	1539.31		539	1081.87
540	95.8061		540	470.416
541	473.594		541	952.796
542	847.683		542	250.752
543	792.811		543	990.098
544	690.521		544	194.904
545	1004.85		545	560.937
546	146.559		546	624.11
547	274.646		547	445.747
548	68.4641		548	573.8
549	1042.82		549	1554.95
550	1617.99		550	946.246
551	1552.9		551	153.109
552	196.089		552	184.602
553	362.635		553	1404.82
554	725.024		554	1466.66
555	493.989		555	1443.55
556	1572.33		556	833.267
557	1485.86		557	150.029
558	1151.15		558	1133.75
559	1402.46		559	1409.86
560	516.936		560	574.506
561	466.997		561	314.749
562	413.222		562	1403.86
563	132.599		563	156.998
564	762.897		564	598.799
565	1464.01		565	626.769
566	1212.65		566	837.645
567	467.555		567	662.355
568	596.241		568	200.77
569	185.536		569	396.774
570	250.015		570	920.095
571	1599.83		571	1399.73
572	1552.08		572	549.524
573	440.97		573	777.04
574	710.275		574	119.224
575	358.395		575	950.02
576	1479.45		576	196.775
577	783.602		577	330.209
578	74.5613		578	49.9388
579	371.741		579	1372.25
580	56.0294		580	48.6117
581	1492.42		581	97.9412
582	287.013		582	42.6024
583	606.054		583	16.8593
584	697.244		584	282.558
585	1193.48		585	113.232
586	1259.22		586	26.2922
587	196.882		587	251.463
588	243.126		588	91.4288
589	422.066		589	130.613
590	54.9808		590	573.133
591	1681.01		591	30.6233
592	1472.82		592	57.9248
593	55.3081		593	80.3112
594	1108.23		594	75.072
595	1430.9		595	83.5416
596	489.042		596	53.0383
597	235.325		597	137.532
598	236.216		598	63.379
599	128.336		599	56.1723
600	694.207		600	102.781
601	584.273		601	44.9426
602	496.454		602	68.4681
603	1528.89		603	210.344
604	326.903		604	55.5368
605	1510.87		605	64.5893
606	1540.55		606	496.744
607	60.4464		607	275.917
608	122.565		608	60.3362
609	1457.48		609	56.3695
610	323.978		610	129.761
611	758.365		611	125.671
612	1159.36		612	48.1034
613	215.929		613	57.6808
614	137.949		614	131.451
615	1333.23		615	55.9848
616	252.013		616	52.3396
617	1624.07		617	474.049
618	132.296		618	82.1894
619	296.885		619	75.404
620	1611.81		620	71.6254
621	885.416		621	176.243
622	640.517		622	82.2171
623	926.492		623	86.1497
624	734.078		624	83.7823
625	356.235		625	60.4554
626	298.789		626	111.992
627	158.7		627	45.428
628	95.3794		628	414.155
629	1555.34		629	74.1159
630	70.7032		630	129.187
631	565.691		631	73.4901
632	179.486		632	94.7758
633	1669.62		633	118.755
634	1413.83		634	49.8682
635	849.805		635	36.9898
636	504.011		636	102.433
637	1548.23		637	73.7823
638	704.416		638	55.1166
639	1293.39		639	295.06
640	309.068		640	463.099
641	188.6		641	219.198
642	664.615		642	814.518
643	519.887		643	199.655
644	1283.5		644	56.7838
645	1463.23		645	68.9532
646	248.661		646	92.2343
647	1216.47		647	111.574
648	604.452		648	46.6138
649	601.111		649	54.8407
650	1685.31		650	39.9454
651	1470.93		651	55.7436
652	49.2394		652	49.4836
653	313.823		653	128.66
654	1235.84		654	214.349
655	773.517		655	123.415
656	842.534		656	48.3455
657	1301.82		657	165.236
658	979.017		658	65.6137
659	307.722		659	52.0841
660	636.206		660	57.4185
661	555.581		661	338.606
662	1682.72		662	65.5248
663	892.814		663	147.523
664	1251.77		664	49.5728
665	1585.16		665	71.7538
666	309.642		666	58.5382
667	303.836		667	1387.7
668	183.06		668	479.307
669	802.292		669	27.3801
670	103.756		670	60.3147
671	1323.24		671	93.0374
672	686.992		672	34.7487
673	172.935		673	316.262
674	215.424		674	57.9326
675	370.075		675	106.783
676	606.597		676	124.785
677	1871.96		677	695.478
678	326.299		678	152.085
679	1061.65		679	839.179
680	1207.17		680	265.584
681	239.689		681	75.2406
682	1777.97		682	67.3611
683	440.556		683	324.944
684	936.926		684	261.991
685	1570.37		685	302.69
686	550.072		686	123.409
687	449.363		687	137.008
688	634.108		688	134.602
689	331.386		689	195.934
690	947.266		690	1349.56
691	1028.2		691	473.847
692	277.157		692	446.913
693	961.127		693	908.229
694	84.2294		694	750.454
695	1444.07		695	719.408
696	952.281		696	1414.94
697	268.632		697	699.696
698	1079.94		698	1399.67
699	1224.75		699	143.107
700	436.519		700	1223.03
701	1527.09		701	1427.27
702	1510.45		702	884.361
703	235.924		703	306.028
704	1022.2		704	1004.5
705	439.562		705	293.841
706	976.076		706	314.08
707	277.761		707	1203.29
708	614.428		708	1360.27
709	1313.02		709	1131.73
710	1535.56		710	583.801
711	280.937		711	1408.86
712	1582.93		712	1105.15
713	303.999		713	507.739
714	2005.27		714	844.247
715	1595.64		715	898.741
716	117.612		716	723.982
717	962.24		717	1061.68
718	182.265		718	330.124
719	381.615		719	447.793
720	567.235		720	1211.81
721	1357.91		721	188.207
722	325.083		722	615.972
723	1059.55		723	788.119
724	131.968		724	409.307
725	2098.42		725	874.122
726	1283.54		726	215.041
727	561.004		727	1138.86
728	277.63		728	413.576
729	829.09		729	839.523
730	513.371		730	413.243
731	366.47		731	1104.95
732	404.685		732	444.701
733	635.553		733	814.1
734	69.3376		734	1100.02
735	281.801		735	379.52
736	706.074		736	845.033
737	422.868		737	446.877
738	89.023		738	2052.36
739	947.372		739	132.174
740	158.304		740	1396.52
741	70.0185		741	1041.36
742	753.081		742	1141.37
743	463.586		743	511.655
744	406.521		744	1021.89
745	135.946		745	389.503
746	932.73
747	670.488
748	313.918
749	70.9126
750	252.212
751	261.046
752	377.455
753	794.167
754	87.2253
755	430.668
756	403.034
757	295.793
758	1402.39
759	282.551
760	304.957
761	119.235
762	349.195
763	405.458
764	918.991
765	854.721
766	1055.83
767	163.907
768	1403.84
769	211.917
770	1520.14
771	327.965
772	1065.64
773	881.393
774	666.757
775	852.031
776	1937.41
777	1111.48
778	371.983
779	131.922
780	517.036
781	1385.5
782	237.15
783	482.731
784	319.599
785	375.382
786	354.688
787	671.747
788	390.138
789	676.484
790	115.222
791	1718.2
792	462.675
793	1208.09
794	231.825
795	1057.81
796	403.433
797	955.59
798	179.924
799	1383.55
800	252.909
801	133.675
802	432.917
803	521.963
804	1498.72
805	53.6672
806	521.846
807	1230.51
808	1189.62
809	143.353
810	792.528
811	652.324
812	664.358
813	1018.17
814	377.035
815	1555.16
816	91.3941
817	1005.91
818	1570.56
819	477.167
820	451.044
821	969.882
822	1379.47
823	363.935
824	577.979
825	191.5
826	1504.38
827	952.285
828	231.515
829	1524.18
830	190.034
831	730.645
832	1170.76
833	382.096
834	787.548
835	153.921
836	968.939
837	402.002
838	332.861
839	472.41
840	303.387
841	1472.45
842	502.566
843	315.034
844	1395.37
845	89.5866
846	297.416
847	633.062
848	1048.72
849	137.466
850	2130.2
851	452.862
852	126.51
853	617.765
854	577.964
855	2326.21
856	808.331
857	1335.07
858	103.503
859	726.538
860	783.298
861	1149.97
862	309.87
863	114.593
864	314.54
865	2157.27
866	703.401
867	1719.34
868	661.653
869	1034.01
870	918.618
871	880.344
872	711.93
873	495.921
874	1532.04
875	254.297
876	325.082
877	913.041
878	265.059
879	1385.73
880	2686.11
881	178.78
882	459.504
883	142.783
884	260.183
885	935.213
886	447.589
887	1582.3
888	454.897
889	1459.64
890	785.304
891	960.604
892	1392.96
893	217.068
894	480.2
895	111.561
896	331.782
897	223.879
898	91.9284
899	1637.55
900	254.632
901	910.602
902	497.465
903	404.405
904	713.197
905	1828.14
906	551.807
907	1564.93
908	794.29
909	1089.27
910	341.784
911	381.412
912	96.5241
913	1702.57
914	1043.27
915	1421.82
916	198.138
917	1588.9
918	1593.85
919	337.087
920	1833.34
921	782.739
922	1821.36
923	1936.6
924	889.115
925	59.8555
926	55.8449
927	1311.23
928	313.781
929	609.225
930	1515.63
931	922.869
932	1710.97
933	117.701
934	1150.7
935	1481.05
936	447.464
937	1508.15
938	223.473
939	1108.59
940	455.203
941	1022.62
942	1234.83
943	634.246
944	190.312
945	1303.44
946	92.9203
947	248.292
948	595.352
949	1554.2
950	366.402
951	2141.98
952	380.439
953	1524.36
954	1019.17
955	102.973
956	1626.77
957	217.027
958	181.494
959	1663.52
960	1279.23
961	680.974
962	493.788
963	787.536
964	558.29
965	698.063
966	335.579
967	368.238
968	1146.96
969	1486.34
970	66.1111
971	507.1
972	184.387
973	428.892
974	440.43
975	1526.32
976	1546.27
977	1537.93
978	179.287
979	849.147
980	2141.82
981	943.534
982	266.55
983	1058.02
984	438.029
985	821.146
986	1679.52
987	946.485
988	1065.81
989	1517.15
990	1526.57
991	361.853
992	90.1499
993	672.978
994	769.027
995	733.86
996	1678.15
997	1498.29
998	132.381
999	970.51
1000	1259.97
1001	2061.55
1002	185.7
1003	1561.31
1004	2147.39
1005	1476.38
1006	1248.52
1007	264.535
1008	297.413
1009	430.239
1010	233.137
1011	186.042
1012	528.274
1013	119.247
1014	197.012
1015	106.698
1016	361.35
1017	864.784
1018	309.437
1019	1369.09
1020	171.662
1021	1584.16
1022	1946.12
1023	1701.81
1024	657.434
1025	529.447
1026	1054.13
1027	225.948
1028	226.578
1029	1449
1030	475.727
1031	554.866
1032	418.451
1033	1526.07
1034	658.741
1035	980.353
1036	2821.44
1037	1549.56
1038	138.092
1039	862.817
1040	72.3868
1041	381.936
1042	232.169
1043	1053.15
1044	778.413
1045	688.004
1046	1297.03
1047	1988.56
1048	226.003
1049	208.545
1050	326.982
1051	669.066
1052	1579.02
1053	445.16
1054	148.121
1055	117.052
1056	519.118
1057	200.282
1058	59.7535
1059	239.659
1060	789.379
1061	269.467
1062	1442.49
1063	623.975
1064	666.691
1065	1149.51
1066	127.891
1067	126.662
1068	111.565
1069	1173.34
1070	893.482
1071	773.244
1072	1539.73
1073	285.155
1074	1651.44
1075	803.083
1076	778.191
1077	195.496
1078	1993.62
1079	211.102
1080	1645.65
1081	1035.87
1082	1618.86
1083	249.121
1084	974.384
1085	529.262
1086	1046.2
1087	457.651
1088	889.537
1089	623.999
1090	397.571
1091	353.833
1092	1483.78
1093	755.418
1094	997.402
1095	154.088
1096	177.497
1097	782.725
1098	380.904
1099	233.31
1100	142.96
1101	690.9
1102	704.348
1103	1062.72
1104	211.501
1105	804.829
1106	533.363
1107	1560.38
1108	1141.99
1109	211.549
1110	233.67
1111	78.2776
1112	205.554
1113	277.08
1114	83.7041
1115	1099.31
1116	213.82
1117	782.759
1118	1487.56
1119	708.022
1120	466.114
1121	1712.92
1122	372.593
1123	212.473
1124	454.155
1125	1419.39
1126	110.405
1127	1268.19
1128	441.888
1129	910.304
1130	420.466
1131	1047.6
1132	355.408
1133	1370.3
1134	357.097
1135	425.518
1136	716.696
1137	1416.19
1138	1196.16
1139	975.029
1140	1376.88
1141	110.3
1142	62.5314
1143	1109.04
1144	1446.1
1145	181.224
1146	1059.47
1147	155.444
1148	1277.49
1149	595.663
1150	196.973
1151	437.99
1152	237.881
1153	702.777
1154	257.674
1155	532.854
1156	729.72
1157	1099.86
1158	694.249
1159	611.12
1160	664.242
1161	180.037
1162	1593.34
1163	571.755
1164	556.755
1165	150.704
1166	1295.88
1167	262.431
1168	624.829
1169	91.5217
1170	97.1898
1171	272.272
1172	417.383
1173	267.541
1174	101.758
1175	400.815
1176	463.655
1177	103.89
1178	1142.27
1179	1756.91
1180	404.79
1181	1625.6
1182	1369.97
1183	1183.5
1184	1709.62
1185	245.947
1186	614.231
1187	907.272
1188	1525.85
1189	433.575
1190	1464.63
1191	216.322
1192	588.901
1193	479.737
1194	677.851
1195	1410.26
1196	80.7494
1197	798.413
1198	266.148
1199	176.284
1200	1238.26
1201	890.242
1202	352.286
1203	763.262
1204	398.23
1205	92.8352
1206	723.613
1207	1144.89
1208	1031.87
1209	650.927
1210	408.622
1211	789.724
1212	1764.76
1213	704.014
1214	353.203
1215	1358.45
1216	191.861
1217	1363
1218	1148.4
1219	215.433
1220	229.241
1221	964.061
1222	987.886
1223	296.618
1224	1159.08
1225	374.787
1226	1541.99
1227	897.993
1228	119.936
1229	833.866
1230	162.375
1231	87.0621
1232	1405.12
1233	1378.71
1234	62.6322
1235	256.889
1236	1835.62
1237	169.201
1238	1854.8
1239	466.678
1240	1763.43
1241	1301.08
1242	357.378
1243	618.746
1244	842.029
1245	1578.4
1246	705.656
1247	178.201
1248	742.156
1249	1211.56
1250	267.617
1251	751.461
1252	591.744
1253	165.217
1254	1604.08
1255	1430.04
1256	1537.64
1257	740.211
1258	419.424
1259	833.403
1260	577.091
1261	445.152
1262	98.2981
1263	2671.02
1264	575.463
1265	1417.06
1266	424.462
1267	155.123
1268	249.726
1269	895.26
1270	1940.88
1271	1560.25
1272	385.703
1273	108.211
1274	945.36
1275	569.258
1276	435.959
1277	326.286
1278	930.615
1279	1535.92
1280	1800.8
1281	676.253
1282	825.282
1283	1417.25
1284	595.956
1285	669.406
1286	370.282
1287	311.668
1288	163.076
1289	1574.77
1290	1408.28
1291	113.904
1292	1284.93
1293	221.559
1294	1392.37
1295	1508.03
1296	1598.59
1297	600.672
1298	940.167
1299	432.138
1300	253.096
1301	1746.92
1302	1225.9
1303	171.942
1304	213.05
1305	207.668
1306	218.762
1307	479.845
1308	2715.21
1309	1911.78
1310	609.279
1311	470.315
1312	2248.25
1313	248.137
1314	1509.35
1315	1275.38
1316	719.774
1317	1569.65
1318	1579.46
1319	257.794
1320	364.811
1321	546.53
1322	444.436
1323	949.477
1324	1772.77
1325	519.115
1326	155.288
1327	922.035
1328	227.992
1329	147.97
1330	448.234
1331	1002.23
1332	1227.94
1333	764.834
1334	1997.37
1335	1445.05
1336	355.76
1337	1413.8
1338	635.58
1339	222.077
1340	930.231
1341	202.319
1342	1417.09
1343	613.023
1344	720.073
1345	1280.71
1346	1415.46
1347	1095.2
1348	1561.79
1349	455.477
1350	474.947
1351	1040.25
1352	339.958
1353	495.859
1354	271.01
1355	1382.84
1356	605.095
1357	162.393
1358	1629.31
1359	134.175
1360	513.179
1361	229.468
1362	273.034
1363	940.555
1364	49.5046
1365	1128.37
1366	56.2874
1367	831.756
1368	251.549
1369	86.5106
1370	1282.47
1371	562.984
1372	416.223
1373	355.656
1374	1411.94
1375	358.711
1376	340.181
1377	1177.74
1378	492.532
1379	992.215
1380	698.45
1381	1522.84
1382	168.692
1383	671.202
1384	64.2903
1385	1154.97
1386	341.004
1387	1209.59
1388	1111.23
1389	156.636
1390	325.974
1391	1454.92
1392	106.693
1393	1184.92
1394	266.757
1395	841.313
1396	1948.27
1397	1135.94
1398	1355.97
1399	305.252
1400	976.866
1401	436.544
1402	156.548
1403	231.665
1404	748.185
1405	1192.47
1406	1473.27
1407	1920.07
1408	1579.42
1409	170.432
1410	318.925
1411	1102.15
1412	292.178
1413	1204.62
1414	1463.89
1415	1180.71
1416	501.426
1417	868.219
1418	915.525
1419	177.334
1420	333.748
1421	631.444
1422	1555.05
1423	1588.11
1424	588.613
1425	382.653
1426	176.5
1427	312.892
1428	988.561
1429	1596.11
1430	484.192
1431	630.254
1432	162.17
1433	333.599
1434	712.373
1435	121.471
1436	744.212
1437	998.574
1438	1221.03
1439	611.31
1440	1299.23
1441	929.211
1442	898.1
1443	946.022
1444	500.115
1445	1645.39
1446	1062.99
1447	864.211
1448	663.549
1449	435.452
1450	893.131
1451	1210.06
1452	125.891
1453	1209.08
1454	1330.54
1455	561.151
1456	208.623
1457	975.57
1458	255.785
1459	306.044
1460	725.929
1461	730.652
1462	148.197
1463	106.655
1464	387.87
1465	72.541
1466	1110.07
1467	125.795
1468	1549.69
1469	624.465
1470	625.367
1471	1163.09
1472	538.397
1473	917.128
1474	465.997
1475	99.8437
1476	1613.5
1477	842.264
1478	202.331
1479	1157.59
1480	236.236
1481	1491.21
1482	405.742
1483	521.549
1484	1074.44
1485	507.558
1486	421.585
1487	1426.01
1488	255.491
1489	339.557
1490	1455.8
1491	1576.68
1492	719.246
1493	302.456
1494	1285.25
1495	1102.86
1496	1713.14
1497	1561.94
1498	1394.93
1499	380.097
1500	312.959
1501	550.171
1502	536.833
1503	1662.73
1504	261.84
1505	565.259
1506	1006.08
1507	274.524
1508	1509.36
1509	554.908
1510	451.627
1511	2048.78
1512	776.148
1513	187.653
1514	2507.78
1515	686.395
1516	1494.74
1517	722.352
1518	977.395
1519	329.443
1520	313.557
1521	1349.54
1522	1544.28
1523	138.004
1524	140.921
1525	1419.97
1526	294.414
1527	858.39
1528	181.729
1529	184.522
1530	1029.72
1531	649.537
1532	585.389
1533	420.715
1534	255.985
1535	750.524
1536	473.129
1537	166.967
1538	1642.86
1539	1786.88
1540	274.427
1541	531.064
1542	378.763
1543	1081.62
1544	211.784
1545	1595.63
1546	1208.4
1547	519.287
1548	703.203
1549	1574.17
1550	1044.66
1551	1594.39
1552	347.151
1553	230.714
1554	528.984
1555	402.519
1556	891.24
1557	720.972
1558	141.302
1559	405.959
1560	1765.63
1561	1373.81
1562	1590.16
1563	597.662
1564	163.074
1565	96.5956
1566	1574
1567	1545.03
1568	1193.75
1569	729.074
1570	987.704
1571	832.956
1572	95.357
1573	1268.1
1574	1047.88
1575	774.461
1576	194.348
1577	1572.95
1578	1514.1
1579	1887.74
1580	148.622
1581	985.566
1582	255.77
1583	250.276
1584	1017.61
1585	250.602
1586	1102.58
1587	96.3663
1588	433.782
1589	797.583
1590	1568.27
1591	139.701
1592	1402.46
1593	170.47
1594	1679.12
1595	1543.11
1596	1560.45
1597	61.2808
1598	268.311
1599	1573.51
1600	82.8431
1601	1682.84
1602	1048.4
1603	1114.48
1604	661.701
1605	863.833
1606	1571.62
1607	489.458
1608	2167.84
1609	1204.44
1610	786.555
1611	874.209
1612	1540.67
1613	586.884
1614	1456.74
1615	69.1906
1616	375.828
1617	169.136
1618	1496.1
1619	1590.72
1620	1576.88
1621	1008.8
1622	344.702
1623	237.07
1624	137.556
1625	370.366
1626	215.316
1627	378.761
1628	90.0592
1629	330.115
1630	936.965
1631	1464.21
1632	532.5
1633	200.661
1634	866.647
1635	1070.67
1636	89.3487
1637	341.322
1638	1566.65
1639	325.36
1640	387.477
1641	1500.34
1642	240.739
1643	646.039
1644	120.412
1645	977.042
1646	127.646
1647	860.197
1648	591.185
1649	159.401
1650	1089.28
1651	95.3709
1652	971.376
1653	136.595
1654	705.946
1655	411.587
1656	677.356
1657	449.483
1658	567.4
1659	260.717
1660	542.206
1661	109.903
1662	91.8552
1663	1461.82
1664	166.271
1665	786.856
1666	559.865
1667	548.801
1668	39.123
1669	907.337
1670	227.718
1671	66.2068
1672	1418.67
1673	170.766
1674	139.492
1675	1530.34
1676	466.305
1677	776.616
1678	133.206
1679	276.165
1680	707.237
1681	245.665
1682	887.561
1683	407.02
1684	116.432
1685	1048.52
1686	260.829
1687	211.238
1688	283.766
1689	1483.85
1690	1507.45
1691	116.151
1692	346.107
1693	1318.86
1694	469.274
1695	1332.2
1696	460.643
1697	89.4912
1698	1465.44
1699	1567.72
1700	255.679
1701	206.274
1702	173.109
1703	259.316
1704	1419.88
1705	1234.44
1706	339.754
1707	1665.17
1708	995.246
1709	731.206
1710	1588.19
1711	1553.91
1712	132.7
1713	772.192
1714	384.915
1715	77.8904
1716	1561.18
1717	87.4745
1718	353.935
1719	366.806
1720	200.552
1721	135.467
1722	533.1
1723	1066.42
1724	139.228
1725	1135.88
1726	463.31
1727	131.062
1728	830.04
1729	561.671
1730	71.1343
1731	1445.49
1732	247.513
1733	532.381
1734	474.379
1735	1492.33
1736	1022.53
1737	1096.31
1738	1191.08
1739	165.211
1740	353.183
1741	123.264
1742	503.613
1743	485.722
1744	1156.88
1745	1550.48
1746	1519.52
1747	1301.43
1748	1214.71
1749	314.474
1750	1459
1751	51.208
1752	324.067
1753	96.4134
1754	1506.39
1755	977.139
1756	195.735
1757	1078.19
1758	358.432
1759	505.322
1760	1013.53
1761	305.544
1762	1558.63
1763	618.87
1764	1075.08
1765	646.551
1766	1241.15
1767	477.959
1768	406.542
1769	382.476
1770	349.342
1771	1606.47
1772	1989.46
1773	1166.19
1774	361.8
1775	203.006
1776	580.291
1777	533.038
1778	558.128
1779	2201.09
1780	672.753
1781	505.256
1782	1129
1783	1469.9
1784	1002.73
1785	668.306
1786	226.679
1787	1645.38
1788	1168.5
1789	247.409
1790	601.842
1791	773.027
1792	925.24
1793	1670.31
1794	847.865
1795	823.527
1796	1013.2
1797	588.459
1798	370.134
1799	1158.76
1800	1675.6
1801	306.594
1802	133.301
1803	2034.65
1804	477.887
1805	1633.71
1806	405.031
1807	190.576
1808	759.358
1809	637.972
1810	799.879
1811	367
1812	180.955
1813	1444.15
1814	1558.62
1815	1638.74
1816	219.069
1817	1511.63
1818	1469.81
1819	70.0232
1820	711.081
1821	120.015
1822	824.408
1823	131.866
1824	1498.9
1825	529.83
1826	151.872
1827	1569.54
1828	108.939
1829	843.273
1830	169.03
1831	456.501
1832	135.929
1833	646.1
1834	280.431
1835	1554.75
1836	771.035
1837	462.437
1838	740.248
1839	155.224
1840	1564.02
1841	1479.4
1842	250.915
1843	118.391
1844	1314.34
1845	1304.17
1846	135.265
1847	156.202
1848	200.961
1849	756.373
1850	457.858
1851	107.113
1852	296.186
1853	1061.17
1854	1489.38
1855	1506.55
1856	692.97
1857	733.767
1858	1559.23
1859	239.213
1860	1028.43
1861	156.412
1862	1618.81
1863	984.298
1864	1555.45
1865	221.166
1866	489.582
1867	1210.21
1868	103.173
1869	153.041
1870	1544.58
1871	554.167
1872	118.949
1873	555.624
1874	1601.79
1875	1092.83
1876	145.183
1877	866.094
1878	1445.13
1879	165.891
1880	325.254
1881	391.335
1882	404.836
1883	341.782
1884	1543.66
1885	234.726
1886	154.627
1887	1346.03
1888	131.477
1889	170.991
1890	329.043
1891	586.618
1892	655.997
1893	1156.92
1894	320.11
1895	1170.58
1896	146.106
1897	341.32
1898	294.439
1899	1199.99
1900	739.665
1901	355.713
1902	232.185
1903	216.826
1904	316.996
1905	332.018
1906	225.661
1907	361.981
1908	264.128
1909	123.869
1910	1353.65
1911	398.107
1912	1433.15
1913	713.288
1914	1568.34
1915	1453.82
1916	762.586
1917	96.3943
1918	200.339
1919	327.669
1920	1359.86
1921	1572.22
1922	1290.46
1923	157.786
1924	1288.05
1925	174.497
1926	988.962
1927	1465.18
1928	733.555
1929	2025.04
1930	2736.2
1931	1353.02
1932	65.9844
1933	1536.14
1934	199.24
1935	1450.52
1936	314.727
1937	498.684
1938	1509.18
1939	1510.52
1940	393.513
1941	125.893
1942	255.559
1943	146.123
1944	1573.64
1945	148.138
1946	331.053
1947	176.066
1948	512.17
1949	1783.97
1950	1537.8
1951	1448.06
1952	88.1548
1953	82.1403
1954	859.822
1955	1399.33
1956	432.368
1957	129.013
1958	754.219
1959	812.48
1960	229.492
1961	1432.46
1962	338.008
1963	178.063
1964	1891.49
1965	213.626
1966	451.185
1967	1429.68
1968	104.729
1969	196.307
1970	114.884
1971	1513.3
1972	1600.67
1973	571.925
1974	181.039
1975	1331.03
1976	364.477
1977	150.23
1978	641.93
1979	1529.61
1980	843.174
1981	804.778
1982	229.509
1983	1274.55
1984	1582.56
1985	171.759
1986	451.053
1987	395.433
1988	656.583
1989	317.484
1990	854.227
1991	1252.54
1992	67.7904
1993	1536.3
1994	1505.44
1995	973.015
1996	432.654
1997	205.42
1998	119.994
[truncated: 1,109 more rows]
