# Supplementary material for: Tuning hydrogel properties and Schwann cell behavior through microchannel size control in magnetically templated hydrogels
Source: Biomater Sci. 2026 Apr 30;14(11):2995–3012. doi: 10.1039/d5bm01573a (PMC13130880; doi:10.1039/d5bm01573a)
Supplement: BM-014-D5BM01573A-s001 [file BM-014-D5BM01573A-s001.zip › Data/Figure 2E.csv]

	32 �m			62 �m			90 �m
Chain	Chain Effective diameter (�m)		Chain	Chain Effective diameter (�m)		Chain	Chain Effective diameter (�m)
1	43.78		1	53.87		1	107.59
2	44.01		2	63.4		2	112.46
3	38.60		3	57.55		3	103.26
4	39.03		4	56.34		4	108
5	50.97		5	60.18		5	110
6	44.24		6	56.61		6	106.88
7	41.95		7	60.86		7	103.21
8	45.83		8	55.87		8	110.49
9	37.11		9	49.91		9	103.03
10	43.36		10	58.06		10	107.19
11	52.79		11	57.25		11	99.28
12	37.86		12	55.49		12	110.39
13	40.29		13	56.36		13	113.49
14	52.30		14	63.91		14	100.71
15	38.83		15	56.07		15	108.91
16	43.53		16	55.83		16	109.67
17	43.07		17	54.89		17	106.2
18	50.55		18	48.04		18	102.22
19	50.69		19	54.82		19	109.14
20	48.00		20	62.82		20	101.94
21	42.98		21	40.21		21	104.99
22	53.51		22	59.38		22	108.8
23	50.70		23	54.77		23	112.12
24	45.65		24	55.24		24	115.49
25	39.10		25	58.85		25	112.52
26	55.03		26	58.13		26	103.83
27	51.94		27	56		27	113.38
28	53.38		28	59.5		28	110.48
29	42.41		29	46.58		29	118.24
30	57.97		30	60.71		30	107.53
31	46.67		31	50.31		31	102.15
32	57.15		32	51.53		32	96.02
33	43.36		33	65.81		33	104.87
34	39.25		34	56.23		34	103.05
35	38.85		35	59.13		35	123.01
36	43.83		36	55.1		36	116.98
37	41.58		37	49.66		37	106.44
38	43.16		38	61.82		38	109
39	41.70		39	69.21		39	106.25
40	41.70		40	58.4		40	98.16
41	56.95		41	56.61		41	101.81
42	49.01		42	52.39		42	109.34
43	43.24		43	57.15		43	103.49
44	44.10		44	44.21		44	109.02
45	48.31		45	53.56		45	97.73
46	49.14		46	55.53		46	110.19
47	48.40		47	39.3		47	109.68
48	38.53		48	54.15		48	118.98
49	42.06		49	56.95		49	116.37
50	38.84		50	57.09		50	106.48
51	48.07		51	54.82		51	111.68
52	46.71		52	58.95		52	111.26
53	39.39		53	57.4		53	103.91
54	39.23		54	53.35		54	103.43
55	49.08		55	55.78		55	112.06
56	39.56		56	60.41		56	107.41
57	38.51		57	47.71		57	109.5
58	39.21		58	54.48		58	107.14
59	40.30		59	50.88		59	102.28
60	44.24		60	54.48		60	115.61
61	41.79		61	58.36		61	125.81
62	38.03		62	55.88		62	106.38
63	51.45		63	58.23		63	106.9
64	39.98		64	54.69		64	103.22
65	43.96		65	56		65	106.36
66	39.05		66	57.78		66	106.55
67	38.71		67	53.89		67	102.21
68	42.38		68	57.24		68	95.76
69	36.65		69	53.96		69	107.67
70	39.71		70	60.33		70	103.07
71	46.26		71	55.5		71	106.32
72	38.80		72	55.65		72	106.05
73	39.61		73	54.68		73	105.58
74	39.88		74	56.1		74	115.61
75	50.03		75	53.61		75	106.4
76	41.06		76	60.77		76	110.19
77	44.01		77	56.64		77	111.26
78	42.17		78	57.19		78	117.92
79	40.51		79	62.39		79	108.19
80	44.04		80	58.7		80	108.91
81	42.32		81	53.79		81	118.55
82	39.24		82	65.36		82	108.32
83	40.65		83	56.37		83	105.15
84	38.76		84	55.92		84	112.27
85	42.06		85	57.88		85	108.4
86	37.34		86	56.79		86	111.44
87	34.67		87	60.16		87	108.69
88	40.68		88	65.71		88	105.24
89	39.22		89	69.5		89	112.45
90	47.97		90	52.79		90	100.14
91	43.07		91	53.52		91	120.81
92	40.55		92	55.14		92	106.18
93	46.46		93	52.36		93	104.29
94	42.88		94	56.33		94	108.6
95	41.20		95	56.88		95	104.81
96	45.98		96	55.74		96	104
97	52.57		97	42.56		97	103.65
98	38.91		98	56.17		98	109.31
99	38.59		99	52.78		99	105.49
100	39.58		100	60.34		100	110.1
101	42.20		101	60.9		101	104.11
102	51.52		102	60.32		102	113.51
103	41.02		103	53.42		103	105.85
104	42.09		104	55.11		104	111.99
105	43.88		105	52.73		105	109.28
106	43.86		106	57.58		106	114.59
107	54.67		107	57.94		107	100.5
108	39.75		108	55.88		108	103.86
109	40.41		109	55.45		109	108.87
110	41.34		110	57.7		110	118.51
111	40.61		111	58.8		111	109.23
112	40.08		112	56.54		112	106.86
113	54.87		113	59.67		113	101.2
114	37.78		114	60.26		114	101.75
115	48.91		115	56.83		115	107.34
116	41.40		116	59		116	106.6
117	39.93		117	63.86		117	105.3
118	41.23		118	56.63		118	115.49
119	39.21		119	59.05		119	105.28
120	38.55		120	58.28		120	108.56
121	46.31		121	59.27		121	119.45
122	46.74		122	47.46		122	104.15
123	38.69		123	52.18		123	105.56
124	40.56		124	57.09		124	110.98
125	48.23		125	52.57		125	120.03
126	37.96		126	50.21		126	106.19
127	37.92		127	58.39		127	116.53
128	48.43		128	55.53		128	108.63
129	40.31		129	47.12		129	110.79
130	46.88		130	58.13		130	111.14
131	39.59		131	51.33		131	110.83
132	46.85		132	51.25		132	109.52
133	38.34		133	54.35		133	107.13
134	48.91		134	64.62		134	104.99
135	39.62		135	61.22		135	111.74
136	40.36		136	56.75		136	122.22
137	43.23		137	60.91		137	106.29
138	41.39		138	52.47		138	107.17
139	38.80		139	57.32		139	113.07
140	44.28		140	44.95		140	112.11
141	39.52		141	57.13		141	114.29
142	37.16		142	59.28		142	104.86
143	46.35		143	58.95		143	106.38
144	48.71		144	63.41		144	106.56
145	40.29		145	50.65		145	105.04
146	39.39		146	70.56		146	105.79
147	41.33		147	56.72		147	117.08
148	42.21		148	56.68		148	106.27
149	37.92		149	55.85		149	105.48
150	40.36		150	46.85		150	101.87
151	48.13		151	55.53		151	126.04
152	41.70		152	48.88		152	108.38
153	39.65		153	59.98		153	110.08
154	42.90		154	61.6		154	108.8
155	39.89		155	50.21		155	105.57
156	40.15		156	51.74		156	117.13
157	39.91		157	52.85		157	100.65
158	40.62		158	62.37		158	100.36
159	41.33		159	54.4		159	98.84
160	49.56		160	52.87		160	104.46
161	42.23		161	53.76		161	112.2
162	46.11		162	58.66		162	102.65
163	39.95		163	55.08		163	101.4
164	53.56		164	52.19		164	108.59
165	45.51		165	60.66		165	110.52
166	45.36		166	53.23		166	105.45
167	40.75		167	57.56		167	111.7
168	39.70		168	56.06		168	107.7
169	38.51		169	53.56		169	119.55
170	40.90		170	58.35		170	104.97
171	37.68		171	57.56		171	122.39
172	39.94		172	60.29		172	122.76
173	39.54		173	58.78		173	108.45
174	39.14		174	51.49		174	104.39
175	41.86		175	53.18		175	104.64
176	39.83		176	60.35		176	104.04
177	46.81		177	51.79		177	107.83
178	40.67		178	54.74		178	97.54
179	40.36		179	58.41		179	101.57
180	38.21		180	43.9		180	128.07
181	44.57		181	56.62		181	116.46
182	49.41		182	61.38		182	101.37
183	39.14		183	58.76		183	119.67
184	42.41		184	56.88		184	111.98
185	41.32		185	53.59		185	109.35
186	44.78		186	49.74		186	97
187	46.01		187	55.75		187	113.01
188	40.62		188	54.98		188	106.22
189	38.94		189	45.47		189	111.88
190	44.96		190	58.97		190	109.58
191	43.72		191	54.44		191	108.12
192	47.17		192	55.02		192	109.14
193	40.21		193	61.24		193	109.56
194	38.74		194	56.68		194	105.84
195	44.52		195	47.89		195	111.93
196	48.44		196	61.64		196	106.19
197	40.23		197	49.43		197	108.91
198	46.51		198	53.93		198	119.81
199	39.91		199	57.37		199	102.5
200	38.13		200	64.03		200	111.75
201	38.62		201	44.26		201	112.27
202	42.53		202	58.79		202	107.48
203	41.41		203	52.26		203	116.86
204	47.96		204	56.42		204	105.84
205	47.48		205	55.27		205	105.96
206	41.14		206	54.12		206	112.79
207	38.39		207	46.88		207	101.89
208	43.94		208	57.23		208	102.51
209	40.11		209	58.84		209	107.94
210	39.94		210	58.95		210	119.89
211	39.44		211	57.42		211	105.67
212	38.96		212	63.56		212	112.45
213	44.91		213	58.55		213	103.14
214	45.50		214	56.88		214	98.71
215	49.83		215	54.87		215	102.12
216	39.45		216	55.95		216	110.83
217	51.05		217	51.56		217	106.66
218	38.69		218	55.68		218	106.78
219	41.24		219	54.65		219	114.84
220	39.44		220	57.22		220	108.47
221	40.71		221	50.65		221	106.35
222	41.71		222	57.12		222	102.52
223	37.73		223	58.18		223	106.21
224	43.53		224	62.27		224	111.84
225	42.73		225	57.3		225	120.92
226	41.57		226	56.13		226	108.36
227	41.61		227	57.72		227	117.61
228	43.08		228	54.34		228	112.51
229	40.43		229	63.56		229	128.29
230	47.58		230	55.13		230	101.8
231	47.46		231	58.65		231	103.32
232	45.41		232	56.52		232	106.81
233	41.21		233	56.46		233	115.5
234	40.31		234	53.09		234	119.33
235	41.89		235	57.58		235	111.51
236	40.72		236	54.14		236	102.88
237	41.28		237	54.19		237	106.17
238	49.53		238	55.6		238	112.54
239	56.35		239	49.83		239	116.36
240	40.70		240	55.17		240	122.99
241	37.16		241	51.07		241	105.09
242	43.34		242	67.5		242	94.98
243	40.72		243	57.2		243	104.66
244	45.67		244	51.34		244	98.74
245	44.37		245	68.32		245	113.01
246	41.61		246	56.12		246	115.23
247	42.29		247	59.19		247	106.86
248	42.24		248	52.47		248	102.12
249	50.40		249	60.77		249	89.62
250	39.06		250	53.13		250	107.01
251	46.83		251	56.74		251	115.59
252	45.73		252	64.85		252	126.53
253	44.69		253	50.11		253	104.33
254	49.17		254	48.69		254	118.48
255	39.16		255	54.12		255	103.6
256	45.65		256	58.04		256	98.3
257	41.50		257	58.76		257	103.35
258	39.69		258	50.26		258	110.55
259	40.09		259	58.7		259	108.59
260	45.23		260	52.7		260	106.97
261	40.74		261	64.42		261	118.32
262	38.82		262	54.47		262	97.05
263	42.51		263	57.26		263	117.2
264	41.92		264	64.62		264	115.76
265	42.69		265	46.73		265	118.33
266	39.14		266	47.43		266	115.7
267	39.94		267	56.85		267	131.38
268	41.14		268	53.8		268	116
269	41.08		269	53.91		269	104.33
270	40.08		270	50.57		270	115.49
271	39.40		271	52.36		271	104.25
272	39.80		272	53.43		272	131.79
273	40.22		273	55.27		273	109.65
274	39.40		274	55.69		274	113.83
275	44.03		275	57.27		275	125.92
276	51.92		276	54.1		276	127.95
277	52.28		277	50.13		277	113.22
278	39.83		278	58.58		278	114.1
279	38.99		279	54.18		279	111.63
280	38.87		280	57.47		280	96.08
281	39.97		281	56.6		281	107.63
282	40.95		282	56.89		282	117.19
283	40.84		283	54.3		283	116.55
284	40.31		284	61.17		284	104.4
285	50.03		285	55.13		285	104.75
286	38.99		286	59.4		286	116.39
287	39.65		287	53.95		287	102.29
288	42.30		288	55.5		288	101.31
289	46.69		289	76.56		289	102.2
290	39.33		290	55.39		290	97.49
291	40.18		291	58.57		291	96.73
292	41.92		292	51.62		292	96.29
293	46.27		293	55.92		293	97.44
294	47.68		294	48.36		294	98.4
295	34.25		295	50.16		295	94.24
296	44.38		296	56.94		296	111.87
297	44.17		297	61.6		297	71.16
298	38.40		298	54.86		298	112.08
299	47.48		299	61.55		299	95.56
300	39.60		300	56.32		300	102.95
301	43.91		301	54.15		301	98.57
302	38.86		302	51.86		302	111.95
303	41.23		303	60.31		303	95.47
304	39.59		304	68.96		304	105.2
305	38.17		305	56.54		305	95.33
306	38.24		306	54.97		306	110.11
307	50.53		307	59.94		307	99.77
308	42.64		308	57.16		308	93.41
309	41.52		309	58.28		309	101.47
310	39.73		310	56.31		310	115.22
311	42.99		311	64.16		311	106.93
312	41.14		312	55.87		312	115.71
313	38.54		313	60.93		313	102.91
314	62.09		314	59.64		314	98.25
315	41.70		315	55.63		315	98.06
316	40.47		316	58.41		316	102.95
317	38.11		317	65.63		317	104.4
318	41.67		318	63.47		318	114.06
319	40.42		319	50.75		319	108.66
320	42.52		320	58.49		320	104.33
321	38.67		321	59.98		321	93.8
322	48.84		322	65.53		322	99.76
323	41.22		323	54.69		323	90.98
324	41.50		324	55.21		324	105.55
325	41.08		325	55.26		325	99.72
326	49.99		326	47.2		326	106.64
327	46.86		327	57.23		327	89.31
328	42.69		328	56.54		328	106.97
329	45.34		329	43.52		329	104.79
330	41.96		330	60.01		330	109.55
331	51.64		331	53.53		331	85.31
332	50.87		332	51.91		332	110.37
333	48.82		333	60.57		333	103.77
334	40.80		334	58.57		334	103.43
335	41.59		335	55.54		335	113.3
336	55.08		336	54.78		336	106.79
337	39.93		337	47.31		337	101.02
338	38.36		338	56.36		338	97.42
339	39.53		339	59.67		339	105.74
340	41.04		340	53.59		340	112.41
341	41.90		341	60.08		341	135.4
342	41.77		342	52.3		342	117.89
343	41.98		343	69.6
344	42.09		344	60.11
345	42.17		345	51.27
346	42.88		346	59.01
347	37.70		347	57.31
348	42.82		348	59.85
349	37.38		349	62.07
350	41.87		350	65.05
351	40.64		351	60.24
352	39.74		352	57.38
353	39.35		353	53.64
354	38.80		354	45.63
355	42.06		355	57.82
356	41.04		356	54.67
357	40.33		357	57.83
358	42.76		358	56.21
359	37.97		359	64.23
360	41.97		360	60.46
361	43.71		361	48.2
362	39.55		362	63.18
363	41.94		363	48.7
364	40.96		364	55.37
365	46.81		365	56.06
366	42.26		366	55.95
367	39.21		367	57.61
368	41.50		368	55.78
369	38.90		369	59.48
370	45.65		370	54.72
371	40.81		371	53
372	39.43		372	50.05
373	39.89		373	57.84
374	39.73		374	59.27
375	43.63		375	56.74
376	46.75		376	55.64
377	39.20		377	58.64
378	56.56		378	53.47
379	37.83		379	54.31
380	38.89		380	54.08
381	38.98		381	59.64
382	50.23		382	55.86
383	41.26		383	49.73
384	49.41		384	56.19
385	46.41		385	44.53
386	38.87		386	56.11
387	39.34		387	52.25
388	40.73		388	63.27
389	40.70		389	62.6
390	41.46		390	58.23
391	47.60		391	51.97
392	47.48		392	60.48
393	48.11		393	48.65
394	41.71		394	56.49
395	47.59		395	54.07
396	40.13		396	52.99
397	42.01		397	54.01
398	37.05		398	56.86
399	42.55		399	59.51
400	40.62		400	53.67
401	40.01		401	52.94
402	41.31		402	54.32
403	51.00		403	55.2
404	53.33		404	55.36
405	39.34		405	54.93
406	44.10		406	61.83
407	39.00		407	58.51
408	47.02		408	54.36
409	39.02		409	55.75
410	38.63		410	57.77
411	40.87		411	47.26
412	43.61		412	51.84
413	38.50		413	57.74
414	45.10		414	55.49
415	38.30		415	56.86
416	44.09		416	63.57
417	40.20		417	53.08
418	42.52		418	57.43
419	53.37		419	56.34
420	40.71		420	68.34
421	41.64		421	61.02
422	39.95		422	62.75
423	39.62		423	67.36
424	34.95		424	53.27
425	51.20		425	55.41
426	38.35		426	57.34
427	52.87		427	53.86
428	29.81		428	56.97
429	28.20		429	57.26
430	46.36		430	61.47
431	40.45		431	63.95
432	39.64		432	56.51
433	43.75		433	57.61
434	39.30		434	41.1
435	41.16		435	55.24
436	40.36		436	53.13
437	49.48		437	56.23
438	40.14		438	57.04
439	47.72		439	60.11
440	45.44		440	56.06
441	41.05		441	54.68
442	39.90		442	55.64
443	40.95		443	54.31
444	39.46		444	59.88
445	36.16		445	57.89
446	41.08		446	58.86
447	45.08		447	53.74
448	40.74		448	58.6
449	46.65		449	62.58
450	40.62		450	46.7
451	39.04		451	49.66
452	40.64		452	55.58
453	46.82		453	55.97
454	52.25		454	55.05
455	40.92		455	57.22
456	47.45		456	65.39
457	40.79		457	52.13
458	38.65		458	55.64
459	39.59		459	66.22
460	41.01		460	61.7
461	38.15		461	55.64
462	39.15		462	55.92
463	41.00		463	52.35
464	42.45		464	55.57
465	41.90		465	75.86
466	39.67		466	60.41
467	42.22		467	63.24
468	40.27		468	56.28
469	38.26		469	59.09
470	40.14		470	56.23
471	39.53		471	56.08
472	46.72		472	54.05
473	43.38		473	72.88
474	40.68		474	53.22
475	39.41		475	54.4
476	40.12		476	59.54
477	47.49		477	57
478	46.09		478	62.68
479	41.56		479	54.52
480	41.61		480	53.66
481	39.51		481	60.96
482	39.14		482	51.36
483	40.20		483	61.21
484	41.33		484	50.69
485	40.62		485	56.78
486	50.53		486	57.41
487	40.08		487	58.21
488	55.37		488	64.79
489	42.14		489	55.66
490	53.31		490	53.31
491	39.52		491	47.02
492	43.02		492	44.1
493	42.87		493	48.21
494	43.31		494	59.3
495	38.97		495	59.56
496	44.03		496	58.12
497	37.19		497	58.57
498	47.30		498	60.53
499	46.30		499	53.78
500	43.31		500	58.41
501	39.95		501	63.93
502	40.47		502	56.1
503	48.48		503	56.36
504	40.85		504	57.49
505	51.34		505	60.97
506	43.24		506	56.83
507	40.75		507	55.55
508	45.52		508	53.78
509	41.04		509	55.66
510	41.94		510	38.46
511	46.32		511	53.9
512	45.18		512	56.1
513	41.64		513	57.52
514	39.18		514	60.86
515	38.74		515	60.04
516	39.36		516	43.72
517	42.14		517	55
518	39.36		518	53.82
519	42.76		519	55.47
520	40.78		520	57.17
521	55.39		521	58.2
522	37.42		522	57.61
523	40.18		523	48.59
524	46.39		524	50.88
525	48.17		525	48.45
526	39.76		526	55.44
527	41.19		527	55.28
528	48.57		528	54.58
529	39.06		529	55.6
530	38.90		530	58.28
531	44.97		531	54.27
532	39.92		532	59.11
533	42.92		533	48.86
534	38.78		534	55.57
535	41.04		535	55.93
536	41.84		536	53.8
537	42.88		537	59.82
538	43.77		538	56.32
539	42.19		539	56.85
540	41.33		540	53.05
541	48.30		541	60.42
542	40.75		542	55.14
543	40.27		543	53.61
544	39.43		544	50.57
545	51.90		545	60.39
546	38.82		546	46.93
547	41.49		547	57.51
548	36.89		548	52.22
549	38.84		549	77.22
550	41.54		550	59.45
551	40.40		551	55.27
552	37.64		552	54.71
553	42.19		553	57.8
554	41.90		554	69.99
555	40.79		555	57.31
556	46.22		556	56.32
557	43.03		557	57.85
558	50.79		558	57.19
559	38.96		559	67.86
560	38.94		560	56.98
561	40.58		561	57.29
562	37.75		562	59.57
563	40.97		563	51.66
564	39.28		564	56.58
565	59.64		565	53.41
566	46.56		566	54.38
567	49.29		567	44.67
568	37.91		568	47.57
569	43.60		569	56.04
570	42.49		570	62.75
571	42.75		571	67.56
572	46.28		572	52.34
573	40.75		573	56.42
574	40.64		574	58
575	39.06		575	57.22
576	43.50		576	54.66
577	39.31		577	58.75
578	40.08		578	68.51
579	41.32		579	57.85
580	43.77		580	38.73
581	42.21		581	32.65
582	36.12		582	44.24
583	40.37		583	49.92
584	40.56		584	49.73
585	46.94		585	49.64
586	40.98		586	46.02
587	36.95		587	49.55
588	42.73		588	34.44
589	39.15		589	54.27
590	40.03		590	57.26
591	46.77		591	46.18
592	40.29		592	44.06
593	36.59		593	54.01
594	39.43		594	45.7
595	42.71		595	48.08
596	48.06		596	51.07
597	42.22		597	41.54
598	36.58		598	55.33
599	41.87		599	48.32
600	39.94		600	53.9
601	41.72		601	53.31
602	43.10		602	49.12
603	41.85		603	55.68
604	40.95		604	51.09
605	55.55		605	47.76
606	46.09		606	50.95
607	36.32		607	57.79
608	37.19		608	45.8
609	42.26		609	46.66
610	37.28		610	55.5
611	40.21		611	43.84
612	40.54		612	43.87
613	41.27		613	37.25
614	38.15		614	51.11
615	40.95		615	53.22
616	42.69		616	42.56
617	51.57		617	55.76
618	42.52		618	55.56
619	53.82		619	38.8
620	61.19		620	45.9
621	40.37		621	49.29
622	39.10		622	54.76
623	37.77		623	45
624	49.84		624	52.7
625	41.34		625	43.7
626	39.66		626	52.95
627	40.79		627	47.65
628	41.26		628	40.22
629	41.07		629	52.76
630	35.92		630	54.84
631	42.84		631	57.94
632	42.29		632	46.78
633	48.28		633	40.58
634	43.49		634	52.32
635	38.60		635	53.69
636	37.79		636	41.1
637	40.45		637	46.68
638	43.84		638	53.74
639	39.47		639	67.25
640	40.07		640	58.16
641	38.01		641	51.97
642	40.98		642	53.19
643	39.13		643	53.39
644	38.95		644	53.64
645	39.41		645	45.95
646	38.82		646	65.89
647	55.43		647	53.26
648	41.05		648	45.39
649	38.42		649	55.82
650	47.07		650	48.96
651	42.02		651	51.28
652	64.65		652	51.42
653	38.65		653	48.61
654	46.01		654	55.02
655	40.60		655	57.34
656	39.36		656	55.3
657	38.84		657	30.89
658	38.71		658	55.8
659	38.07		659	50.31
660	39.13		660	54.06
661	41.40		661	57.39
662	45.97		662	44.68
663	38.08		663	51.03
664	43.06		664	41.28
665	43.22		665	46.44
666	38.33		666	48.41
667	40.28		667	62.04
668	40.84		668	54.28
669	42.17		669	53.91
670	43.33		670	50.5
671	39.18		671	47.6
672	39.88		672	49.73
673	38.73		673	47.9
674	39.93		674	70.93
675	38.05		675	58.15
676	35.89		676	50.02
677	43.59		677	48.08
678	41.41		678	46.18
679	38.42		679	49.2
680	48.76		680	57.35
681	38.15		681	51.46
682	42.91		682	51.8
683	38.66		683	52.36
684	39.20		684	56.1
685	42.07		685	51.56
686	45.30		686	53.91
687	42.58		687	58.69
688	42.47		688	57.4
689	40.43		689	47.41
690	39.51		690	58.57
691	41.64		691	58.41
692	38.04		692	61.09
693	40.05		693	58.86
694	39.86		694	59.07
695	45.31		695	61.32
696	44.71		696	59.92
697	40.56		697	56.22
698	41.05		698	62.36
699	43.67		699	73.69
700	42.21		700	64.66
701	39.71		701	64.03
702	37.96		702	58.28
703	37.15		703	57.05
704	44.73		704	59.81
705	40.22		705	61.88
706	38.60		706	58.44
707	42.51		707	53.53
708	44.28		708	60.17
709	38.97		709	68.14
710	43.67		710	57.52
711	41.18		711	60.06
712	42.65		712	58.87
713	41.83		713	55.98
714	44.55		714	59.18
715	44.62		715	57.96
716	35.60		716	57.13
717	71.08		717	59.02
718	40.17		718	58.66
719	39.71		719	60.83
720	40.73		720	58.97
721	41.49		721	71.05
722	40.99		722	60.7
723	45.20		723	59.26
724	41.50		724	59.98
725	44.87		725	57.85
726	45.27		726	60.54
727	54.64		727	74.42
728	40.52		728	50.61
729	40.05		729	60.61
730	39.24		730	58.73
731	40.68		731	63.28
732	38.39		732	60.78
733	40.39		733	58.31
734	37.58		734	64.71
735	39.47		735	58.98
736	46.33		736	62.97
737	38.38		737	62.7
738	40.72		738	64.75
739	41.28		739	59.86
740	37.45		740	60.67
741	32.16		741	56.23
742	42.66		742	58.19
743	41.42		743	57.97
744	40.17		744	64.36
745	40.27		745	58.27
746	41.05
747	42.11
748	46.20
749	41.12
750	39.37
751	41.41
752	40.96
753	40.07
754	40.42
755	39.66
756	42.47
757	39.18
758	38.30
759	42.25
760	48.87
761	38.29
762	50.00
763	39.85
764	40.35
765	42.91
766	40.27
767	33.26
768	39.08
769	39.74
770	40.13
771	44.62
772	45.29
773	41.49
774	39.64
775	39.83
776	51.75
777	42.38
778	36.97
779	43.10
780	49.25
781	45.11
782	43.75
783	40.57
784	39.06
785	39.91
786	40.15
787	49.31
788	37.59
789	41.95
790	36.23
791	40.83
792	40.21
793	40.37
794	41.06
795	41.40
796	41.42
797	41.17
798	34.85
799	39.58
800	43.78
801	41.98
802	41.16
803	47.36
804	41.32
805	35.49
806	41.71
807	41.16
808	42.43
809	40.12
810	46.00
811	44.84
812	43.69
813	47.80
814	30.28
815	42.13
816	39.46
817	46.99
818	42.13
819	39.60
820	37.39
821	39.74
822	46.89
823	38.96
824	40.77
825	44.49
826	51.61
827	40.18
828	40.80
829	38.81
830	38.51
831	41.01
832	42.17
833	40.10
834	40.74
835	40.92
836	38.66
837	40.43
838	40.96
839	41.52
840	40.53
841	43.60
842	40.07
843	41.13
844	48.74
845	39.52
846	40.93
847	39.39
848	49.43
849	40.11
850	50.00
851	40.54
852	41.36
853	38.95
854	40.27
855	46.29
856	42.93
857	42.23
858	41.47
859	42.70
860	39.40
861	39.58
862	38.39
863	41.99
864	38.27
865	46.88
866	42.70
867	57.17
868	43.11
869	43.86
870	38.97
871	57.49
872	40.84
873	42.55
874	41.32
875	39.78
876	40.57
877	40.38
878	50.24
879	50.58
880	49.16
881	36.30
882	40.16
883	48.96
884	38.32
885	41.59
886	39.61
887	46.89
888	40.35
889	46.94
890	40.91
891	42.18
892	49.35
893	43.02
894	41.69
895	38.26
896	42.51
897	38.95
898	37.93
899	42.19
900	41.63
901	37.81
902	40.93
903	39.89
904	39.81
905	48.72
906	51.36
907	46.25
908	39.82
909	39.10
910	39.52
911	37.86
912	39.20
913	46.36
914	40.81
915	42.80
916	39.49
917	42.69
918	50.06
919	38.80
920	41.04
921	39.15
922	45.42
923	43.16
924	38.26
925	39.06
926	41.40
927	42.16
928	41.72
929	47.01
930	39.77
931	42.62
932	50.79
933	40.98
934	45.27
935	42.27
936	40.36
937	42.95
938	41.05
939	40.35
940	40.75
941	42.43
942	41.71
943	38.67
944	38.85
945	42.80
946	37.96
947	40.20
948	46.28
949	43.09
950	39.35
951	50.81
952	41.98
953	44.48
954	41.05
955	39.97
956	43.51
957	41.14
958	38.15
959	53.42
960	39.78
961	39.79
962	38.96
963	42.30
964	39.47
965	40.71
966	38.83
967	39.05
968	40.70
969	44.41
970	42.97
971	41.76
972	38.64
973	41.52
974	39.81
975	47.15
976	41.83
977	45.90
978	40.71
979	39.01
980	43.43
981	45.32
982	38.05
983	47.67
984	37.17
985	42.84
986	50.76
987	44.83
988	39.47
989	43.87
990	39.36
991	41.30
992	38.32
993	41.11
994	41.02
995	43.34
996	54.94
997	48.21
998	39.20
999	39.25
1000	50.91
1001	49.74
1002	39.05
1003	47.37
1004	49.22
1005	46.02
1006	41.01
1007	42.29
1008	39.44
1009	41.55
1010	41.57
1011	41.39
1012	38.87
1013	38.82
1014	41.99
1015	40.22
1016	38.13
1017	47.25
1018	41.63
1019	49.00
1020	40.18
1021	41.41
1022	50.85
1023	41.28
1024	39.03
1025	34.94
1026	40.06
1027	37.65
1028	37.49
1029	42.38
1030	38.47
1031	41.00
1032	38.71
1033	39.43
1034	39.26
1035	39.04
1036	42.51
1037	40.65
1038	39.20
1039	38.73
1040	40.20
1041	40.95
1042	39.56
1043	41.14
1044	38.08
1045	40.48
1046	39.44
1047	51.97
1048	37.46
1049	40.80
1050	43.18
1051	40.85
1052	41.25
1053	39.18
1054	38.66
1055	39.20
1056	40.51
1057	36.91
1058	38.50
1059	37.77
1060	42.79
1061	37.74
1062	45.04
1063	40.91
1064	40.67
1065	45.60
1066	41.46
1067	42.28
1068	42.79
1069	43.64
1070	45.06
1071	39.33
1072	39.75
1073	39.00
1074	41.92
1075	38.01
1076	45.18
1077	42.32
1078	54.41
1079	41.35
1080	48.89
1081	41.20
1082	48.70
1083	39.20
1084	39.64
1085	39.54
1086	40.05
1087	41.53
1088	42.14
1089	45.39
1090	42.84
1091	40.17
1092	42.20
1093	39.84
1094	42.88
1095	43.58
1096	39.99
1097	41.03
1098	38.63
1099	39.64
1100	39.35
1101	40.59
1102	44.67
1103	40.82
1104	38.85
1105	38.91
1106	40.05
1107	52.61
1108	39.88
1109	38.76
1110	40.98
1111	41.69
1112	40.72
1113	40.49
1114	41.97
1115	40.48
1116	47.46
1117	40.66
1118	40.10
1119	42.65
1120	40.57
1121	46.84
1122	41.81
1123	39.64
1124	43.06
1125	42.87
1126	39.02
1127	45.90
1128	41.22
1129	40.28
1130	41.25
1131	52.08
1132	34.56
1133	39.20
1134	46.74
1135	40.53
1136	42.97
1137	41.57
1138	41.02
1139	43.38
1140	40.26
1141	45.46
1142	35.65
1143	41.26
1144	45.94
1145	49.35
1146	41.40
1147	40.05
1148	40.55
1149	38.95
1150	36.25
1151	38.24
1152	42.93
1153	40.39
1154	37.04
1155	39.56
1156	44.01
1157	40.17
1158	40.51
1159	40.33
1160	39.23
1161	41.57
1162	45.53
1163	39.12
1164	51.96
1165	38.27
1166	40.39
1167	37.89
1168	40.51
1169	39.50
1170	41.12
1171	39.42
1172	40.02
1173	40.06
1174	32.99
1175	38.62
1176	40.53
1177	41.19
1178	39.80
1179	57.47
1180	39.01
1181	44.69
1182	42.19
1183	53.11
1184	45.13
1185	42.99
1186	39.61
1187	46.96
1188	41.23
1189	41.19
1190	42.99
1191	37.99
1192	39.71
1193	39.67
1194	41.52
1195	40.27
1196	57.06
1197	43.31
1198	39.42
1199	42.17
1200	42.89
1201	52.55
1202	39.36
1203	38.19
1204	41.47
1205	37.11
1206	54.38
1207	42.70
1208	46.60
1209	39.49
1210	39.28
1211	54.26
1212	41.53
1213	43.54
1214	39.76
1215	39.33
1216	38.51
1217	39.76
1218	54.41
1219	45.97
1220	39.54
1221	38.93
1222	49.88
1223	43.48
1224	41.06
1225	40.55
1226	40.10
1227	41.34
1228	40.50
1229	39.54
1230	44.25
1231	41.64
1232	43.21
1233	41.02
1234	44.12
1235	38.35
1236	50.37
1237	38.59
1238	43.32
1239	39.80
1240	54.31
1241	38.88
1242	40.40
1243	37.48
1244	39.26
1245	46.52
1246	40.48
1247	38.59
1248	52.86
1249	42.83
1250	40.71
1251	40.32
1252	44.09
1253	37.06
1254	40.76
1255	43.39
1256	43.74
1257	40.74
1258	40.70
1259	41.08
1260	40.59
1261	40.68
1262	30.45
1263	47.09
1264	40.48
1265	40.56
1266	40.27
1267	42.98
1268	40.18
1269	41.01
1270	45.90
1271	46.76
1272	41.46
1273	39.28
1274	49.17
1275	39.10
1276	38.03
1277	39.41
1278	46.26
1279	57.61
1280	45.64
1281	42.12
1282	40.86
1283	49.19
1284	38.76
1285	40.65
1286	40.27
1287	40.91
1288	40.65
1289	44.49
1290	41.65
1291	31.53
1292	44.17
1293	42.90
1294	40.89
1295	41.51
1296	56.73
1297	48.24
1298	45.88
1299	39.20
1300	39.29
1301	43.83
1302	37.52
1303	39.75
1304	42.91
1305	40.90
1306	40.50
1307	40.82
1308	46.46
1309	48.60
1310	42.88
1311	42.91
1312	50.21
1313	41.36
1314	42.24
1315	42.32
1316	40.00
1317	43.78
1318	42.15
1319	40.39
1320	42.30
1321	40.38
1322	40.82
1323	47.31
1324	52.31
1325	41.17
1326	40.27
1327	40.95
1328	43.13
1329	41.11
1330	41.48
1331	43.46
1332	41.54
1333	39.11
1334	49.40
1335	49.21
1336	40.81
1337	42.86
1338	41.83
1339	37.67
1340	39.19
1341	40.35
1342	43.57
1343	49.09
1344	38.71
1345	39.02
1346	41.39
1347	45.95
1348	45.33
1349	47.70
1350	41.21
1351	39.80
1352	44.36
1353	44.98
1354	41.40
1355	39.67
1356	39.73
1357	38.23
1358	46.99
1359	39.82
1360	47.50
1361	40.04
1362	41.58
1363	39.32
1364	41.03
1365	41.71
1366	36.82
1367	38.42
1368	37.23
1369	45.95
1370	39.76
1371	41.43
1372	39.42
1373	44.51
1374	45.32
1375	39.00
1376	38.02
1377	39.15
1378	43.53
1379	52.77
1380	40.51
1381	42.17
1382	41.86
1383	56.32
1384	39.20
1385	42.65
1386	40.82
1387	43.87
1388	40.85
1389	39.95
1390	39.28
1391	39.93
1392	46.40
1393	42.75
1394	41.25
1395	38.73
1396	48.23
1397	49.82
1398	41.23
1399	43.41
1400	41.41
1401	38.58
1402	41.18
1403	39.56
1404	39.36
1405	40.57
1406	40.85
1407	45.92
1408	41.58
1409	41.50
1410	40.51
1411	39.63
1412	39.54
1413	40.18
1414	41.41
1415	39.60
1416	38.93
1417	39.60
1418	38.80
1419	42.82
1420	41.13
1421	41.48
1422	50.57
1423	41.89
1424	42.30
1425	39.73
1426	36.44
1427	40.53
1428	41.08
1429	44.08
1430	42.16
1431	37.84
1432	39.20
1433	40.50
1434	39.94
1435	39.44
1436	40.04
1437	39.43
1438	42.67
1439	39.53
1440	47.94
1441	40.83
1442	39.96
1443	46.01
1444	41.03
1445	49.44
1446	43.72
1447	56.85
1448	38.85
1449	42.27
1450	42.87
1451	39.42
1452	38.59
1453	39.94
1454	40.38
1455	40.53
1456	39.63
1457	40.06
1458	39.69
1459	42.39
1460	39.96
1461	40.31
1462	42.12
1463	41.39
1464	40.90
1465	42.75
1466	50.59
1467	39.12
1468	43.71
1469	38.74
1470	39.32
1471	40.74
1472	38.99
1473	39.04
1474	40.03
1475	39.43
1476	44.50
1477	40.01
1478	37.19
1479	43.02
1480	40.76
1481	47.46
1482	50.72
1483	40.11
1484	40.08
1485	40.83
1486	43.83
1487	38.12
1488	41.60
1489	39.62
1490	41.05
1491	50.64
1492	41.22
1493	41.79
1494	39.27
1495	44.62
1496	46.82
1497	40.33
1498	41.01
1499	52.60
1500	37.49
1501	40.31
1502	36.45
1503	43.16
1504	41.63
1505	40.70
1506	41.68
1507	39.85
1508	42.13
1509	39.91
1510	38.16
1511	44.74
1512	41.61
1513	41.68
1514	50.29
1515	41.84
1516	41.80
1517	42.56
1518	39.17
1519	40.95
1520	42.76
1521	47.76
1522	54.92
1523	40.28
1524	48.60
1525	41.15
1526	40.84
1527	40.62
1528	39.01
1529	41.40
1530	41.43
1531	39.06
1532	40.43
1533	40.68
1534	39.57
1535	40.10
1536	40.24
1537	39.28
1538	44.67
1539	52.99
1540	45.93
1541	38.69
1542	38.83
1543	38.97
1544	43.84
1545	39.37
1546	40.14
1547	38.98
1548	39.26
1549	52.06
1550	40.22
1551	46.45
1552	40.06
1553	40.86
1554	41.12
1555	42.63
1556	47.11
1557	42.59
1558	40.07
1559	38.58
1560	45.83
1561	48.22
1562	42.17
1563	47.87
1564	39.20
1565	39.25
1566	43.53
1567	49.35
1568	43.56
1569	39.55
1570	41.30
1571	38.16
1572	37.77
1573	44.77
1574	38.63
1575	38.19
1576	41.21
1577	40.40
1578	41.27
1579	53.36
1580	44.07
1581	40.54
1582	44.08
1583	41.80
1584	39.93
1585	41.15
1586	43.00
1587	38.80
1588	39.45
1589	41.44
1590	40.32
1591	35.00
1592	44.01
1593	41.01
1594	52.31
1595	52.47
1596	42.04
1597	38.20
1598	41.81
1599	49.73
1600	42.66
1601	51.55
1602	38.35
1603	38.79
1604	45.66
1605	38.83
1606	45.80
1607	41.71
1608	43.32
1609	46.59
1610	40.15
1611	40.03
1612	39.79
1613	39.18
1614	39.17
1615	34.04
1616	37.93
1617	40.28
1618	44.60
1619	42.06
1620	44.60
1621	45.23
1622	39.45
1623	41.19
1624	44.12
1625	38.18
1626	43.63
1627	40.03
1628	42.44
1629	41.35
1630	41.55
1631	46.10
1632	49.76
1633	41.16
1634	39.19
1635	39.21
1636	39.20
1637	44.55
1638	56.56
1639	41.72
1640	40.08
1641	50.96
1642	42.73
1643	51.01
1644	41.62
1645	42.74
1646	38.21
1647	38.68
1648	39.51
1649	40.27
1650	39.96
1651	40.37
1652	43.13
1653	43.58
1654	41.08
1655	41.75
1656	43.81
1657	40.35
1658	42.57
1659	39.38
1660	40.08
1661	41.07
1662	36.77
1663	41.74
1664	41.43
1665	40.79
1666	42.88
1667	39.80
1668	41.05
1669	38.95
1670	41.11
1671	39.20
1672	40.60
1673	42.74
1674	39.69
1675	43.06
1676	39.63
1677	38.06
1678	40.42
1679	41.66
1680	44.65
1681	37.43
1682	38.93
1683	38.96
1684	37.92
1685	40.89
1686	40.02
1687	41.09
1688	42.21
1689	41.40
1690	43.51
1691	57.10
1692	41.27
1693	50.81
1694	40.01
1695	38.65
1696	45.61
1697	41.80
1698	39.33
1699	40.10
1700	38.52
1701	38.43
1702	37.23
1703	44.86
1704	42.14
1705	44.48
1706	42.22
1707	45.91
1708	49.36
1709	46.71
1710	44.86
1711	45.53
1712	38.89
1713	44.16
1714	40.12
1715	37.86
1716	41.20
1717	39.42
1718	42.73
1719	41.16
1720	43.59
1721	36.69
1722	39.65
1723	39.41
1724	41.93
1725	40.87
1726	49.17
1727	39.68
1728	39.66
1729	41.15
1730	39.44
1731	44.21
1732	39.46
1733	43.09
1734	42.59
1735	50.51
1736	38.52
1737	40.19
1738	39.83
1739	36.55
1740	42.32
1741	41.98
1742	40.18
1743	38.41
1744	54.44
1745	41.70
1746	41.01
1747	55.63
1748	42.46
1749	38.47
1750	50.89
1751	40.65
1752	41.34
1753	38.89
1754	43.10
1755	39.88
1756	44.43
1757	39.19
1758	39.86
1759	39.83
1760	47.68
1761	39.74
1762	40.23
1763	40.73
1764	38.68
1765	38.21
1766	39.06
1767	38.73
1768	39.50
1769	40.11
1770	50.03
1771	45.85
1772	46.35
1773	41.90
1774	38.95
1775	40.35
1776	39.77
1777	44.68
1778	44.57
1779	59.18
1780	37.66
1781	39.45
1782	40.96
1783	41.11
1784	41.04
1785	39.47
1786	38.77
1787	52.66
1788	46.13
1789	45.79
1790	42.15
1791	46.26
1792	39.83
1793	49.75
1794	40.00
1795	48.15
1796	60.39
1797	39.52
1798	38.76
1799	46.54
1800	53.50
1801	56.49
1802	38.75
1803	41.84
1804	37.17
1805	51.77
1806	38.85
1807	38.98
1808	38.59
1809	39.42
1810	46.59
1811	37.69
1812	43.13
1813	48.06
1814	49.91
1815	51.65
1816	42.59
1817	40.99
1818	42.36
1819	39.87
1820	39.60
1821	40.33
1822	49.71
1823	39.94
1824	42.28
1825	41.13
1826	42.36
1827	43.47
1828	36.37
1829	49.21
1830	42.61
1831	37.75
1832	40.91
1833	38.78
1834	39.54
1835	39.85
1836	39.10
1837	42.82
1838	40.24
1839	43.38
1840	45.88
1841	40.91
1842	45.01
1843	37.55
1844	40.39
1845	41.52
1846	38.59
1847	38.49
1848	41.32
1849	49.90
1850	41.26
1851	40.43
1852	39.61
1853	53.89
1854	48.78
1855	45.38
1856	39.72
1857	40.07
1858	40.48
1859	38.22
1860	40.48
1861	41.71
1862	42.20
1863	45.22
1864	49.46
1865	45.50
1866	42.34
1867	50.53
1868	41.84
1869	43.12
1870	39.98
1871	39.13
1872	43.31
1873	45.58
1874	50.94
1875	46.51
1876	37.56
1877	43.77
1878	40.85
1879	39.55
1880	38.68
1881	38.71
1882	38.93
1883	53.66
1884	49.02
1885	40.85
1886	45.72
1887	45.35
1888	40.79
1889	40.12
1890	39.04
1891	53.00
1892	48.43
1893	44.08
1894	39.51
1895	40.36
1896	39.74
1897	44.27
1898	40.27
1899	42.92
1900	40.17
1901	38.62
1902	41.79
1903	44.94
1904	39.09
1905	36.66
1906	39.77
1907	40.03
1908	38.26
1909	39.56
1910	40.99
1911	39.45
1912	49.43
1913	40.90
1914	49.68
1915	43.26
1916	40.38
1917	38.10
1918	39.87
1919	40.36
1920	40.85
1921	50.27
1922	42.65
1923	56.52
1924	42.95
1925	42.55
1926	45.26
1927	40.88
1928	42.30
1929	53.16
1930	42.36
1931	39.66
1932	38.59
1933	39.46
1934	39.37
1935	41.34
1936	41.27
1937	40.36
1938	42.56
1939	44.79
1940	37.94
1941	41.25
1942	31.23
1943	42.56
1944	48.52
1945	42.48
1946	40.81
1947	38.51
1948	49.49
1949	53.42
1950	41.32
1951	52.79
1952	35.89
1953	40.63
1954	40.89
1955	44.74
1956	43.26
1957	38.76
1958	40.20
1959	41.24
1960	38.62
1961	43.60
1962	41.05
1963	40.99
1964	48.33
1965	46.40
1966	48.69
1967	44.84
1968	41.65
1969	39.77
1970	37.60
1971	41.60
1972	52.74
1973	39.39
1974	44.05
1975	44.04
1976	43.71
1977	40.83
1978	39.53
1979	45.05
1980	39.02
1981	56.75
1982	40.07
1983	47.28
1984	47.74
1985	38.18
1986	41.26
1987	41.10
1988	40.95
1989	40.40
1990	47.34
1991	43.21
1992	41.85
1993	46.82
1994	40.39
1995	43.84
1996	39.05
1997	39.89
1998	42.43
[truncated: 1,109 more rows]
