# Supplementary material for: Tuning hydrogel properties and Schwann cell behavior through microchannel size control in magnetically templated hydrogels
Source: Biomater Sci. 2026 Apr 30;14(11):2995–3012. doi: 10.1039/d5bm01573a (PMC13130880; doi:10.1039/d5bm01573a)
Supplement: BM-014-D5BM01573A-s001 [file BM-014-D5BM01573A-s001.zip › Data/Figure 2F.csv]

32 �m		62 �m		90 �m
Chains/mm3		Chains/mm3		Chains/mm3
47.76		11.93149337		5.506620059
