# Supplementary material for: Tuning hydrogel properties and Schwann cell behavior through microchannel size control in magnetically templated hydrogels
Source: Biomater Sci. 2026 Apr 30;14(11):2995–3012. doi: 10.1039/d5bm01573a (PMC13130880; doi:10.1039/d5bm01573a)
Supplement: BM-014-D5BM01573A-s001 [file BM-014-D5BM01573A-s001.zip › Data/Figure 2G.csv]

32 �m			62 �m			90 �m
Symmetric z-depth (�m)	Chains/mm2		Symmetric z-depth (�m)	Chains/mm2		Symmetric z-depth (�m)	Chains/mm2
-929.04	2.685765443		-898.32	0.51725853		-939.455	0.636625883
-921.2	3.581020591		-889.2	0.736098677		-930.465	0.835571471
-913.36	4.754799562		-880.08	1.332935442		-921.475	1.054411618
-905.52	6.028051328		-870.96	1.71093206		-912.485	1.253357207
-897.68	7.062568388		-861.84	2.208296031		-903.495	1.432408236
-889.84	8.315925594		-852.72	2.844921914		-894.505	1.611459266
-882	9.907490301		-843.6	3.700387944		-885.515	1.850193972
-874.16	11.41947677		-834.48	4.575748533		-876.525	2.069034119
-866.32	12.85188501		-825.36	5.212374416		-867.535	2.22819059
-858.48	14.08534766		-816.24	6.386153387		-858.545	2.506714414
-850.64	15.37849398		-807.12	7.142146623		-849.555	2.725554561
-842.8	16.7711131		-798	8.097085447		-840.565	2.74544912
-834.96	18.38257237		-788.88	8.872973242		-831.575	2.984183826
-827.12	19.71550781		-779.76	9.668755595		-822.585	3.004078385
-819.28	21.24738884		-770.64	10.56401074		-813.595	3.362180444
-811.44	22.64000796		-761.52	11.43937133		-804.605	3.541231473
-803.6	23.9729434		-752.4	12.0362081		-795.615	3.740177062
-795.76	25.6639809		-743.28	12.59325574		-786.625	3.899333532
-787.92	27.13617826		-734.16	12.47388839		-777.635	4.058490003
-780.08	27.99164429		-725.04	12.39431016		-768.645	4.297224709
-772.24	29.52352532		-715.92	12.3744156		-759.655	4.297224709
-764.4	30.91614443		-706.8	12.23515369		-750.665	4.45638118
-756.56	32.5276037		-697.68	12.53357207		-741.675	4.695115886
-748.72	34.01969561		-688.56	12.25504824		-732.685	4.814483239
-740.88	35.31284194		-679.44	12.17547001		-723.695	5.013428827
-733.04	36.82482841		-670.32	12.15557545		-714.705	5.112901621
-725.2	38.09808018		-661.2	12.07599721		-705.715	5.212374416
-717.36	39.13259723		-652.08	12.11578633		-696.725	5.351636327
-709.52	40.44563812		-642.96	11.99641898		-687.735	5.490898239
-701.68	41.38068238		-633.84	12.05610266		-678.745	5.849000298
-693.84	41.758679		-624.72	12.13568089		-669.755	5.928578534
-686	42.01730827		-615.6	12.05610266		-660.765	6.107629563
-678.16	42.13667562		-606.48	11.97652442		-651.775	6.366258828
-670.32	42.57435591		-597.36	11.83726251		-642.785	6.406047946
-662.48	42.7733015		-588.24	11.77757883		-633.795	6.50552074
-654.64	42.91256341		-579.12	11.73778971		-624.805	6.624888093
-646.8	42.8727743		-570	11.6980006		-615.815	6.744255446
-638.96	43.17119268		-560.88	11.77757883		-606.825	6.883517358
-631.12	42.61414503		-551.76	11.81736795		-597.835	7.062568388
-623.28	42.55446135		-542.64	11.5985278		-588.845	7.142146623
-615.44	42.59425047		-533.52	11.61842236		-579.855	7.321197652
-607.6	42.07699194		-524.4	11.65821148		-570.865	7.420670447
-599.76	41.99741371		-515.28	11.85715707		-561.875	7.321197652
-591.92	41.77857356		-506.16	11.71789516		-552.885	7.301303094
-584.08	41.36078782		-497.04	11.5985278		-543.895	7.380881329
-576.24	41.34089327		-487.92	11.55873868		-534.905	7.5400378
-568.4	40.94300209		-478.8	11.57863324		-525.915	7.500248682
-560.56	40.7440565		-469.68	11.6980006		-516.925	7.480354123
-552.72	40.46553268		-460.56	11.77757883		-507.935	7.520143241
-544.88	40.32627076		-451.44	11.6980006		-498.945	7.36098677
-537.04	40.42574356		-442.32	11.67810604		-489.955	7.380881329
-529.2	40.02785238		-433.2	11.6980006		-480.965	7.241619417
-521.36	39.729434		-424.08	11.65821148		-471.975	7.321197652
-513.52	39.51059385		-414.96	11.5985278		-462.985	7.261513976
-505.68	39.729434		-405.84	11.65821148		-453.995	7.301303094
-497.84	39.66975032		-396.72	11.77757883		-445.005	7.201830299
-490	39.57027753		-387.6	11.71789516		-436.015	7.062568388
-482.16	39.82890679		-378.48	11.71789516		-427.025	7.142146623
-474.32	39.80901224		-369.36	11.67810604		-418.035	7.062568388
-466.48	39.84880135		-360.24	11.5985278		-409.045	6.982990152
-458.64	39.96816871		-351.12	11.55873868		-400.055	7.142146623
-450.8	40.14721974		-342	11.65821148		-391.065	7.002884711
-442.96	39.88859047		-332.88	11.51894957		-382.075	7.082462946
-435.12	40.0676415		-323.76	11.37968766		-373.085	7.002884711
-427.28	39.80901224		-314.64	11.5985278		-364.095	6.903411917
-419.44	39.82890679		-305.52	11.65821148		-355.105	7.02277927
-411.6	39.84880135		-296.4	11.63831692		-346.115	7.002884711
-403.76	39.86869591		-287.28	11.71789516		-337.125	7.082462946
-395.92	39.82890679		-278.16	11.77757883		-328.135	6.982990152
-388.08	39.88859047		-269.04	11.97652442		-319.145	6.803939123
-380.24	39.64985576		-259.92	11.85715707		-310.155	6.923306476
-372.4	39.78911768		-250.8	11.91684074		-301.165	6.903411917
-364.56	40.12732518		-241.68	11.91684074		-292.175	6.982990152
-356.72	39.86869591		-232.56	12.0362081		-283.185	6.883517358
-348.88	39.88859047		-223.44	11.9367353		-274.195	6.84372824
-341.04	40.0676415		-214.32	11.95662986		-265.205	6.863622799
-333.2	39.80901224		-205.2	11.95662986		-256.215	6.68457177
-325.36	39.55038297		-196.08	12.07599721		-247.225	6.704466328
-317.52	39.92837959		-186.96	12.09589177		-238.235	6.784044564
-309.68	40.10743062		-177.84	11.95662986		-229.245	6.644782652
-301.84	40.12732518		-168.72	11.97652442		-220.255	6.724360887
-294	40.14721974		-159.6	11.77757883		-211.265	6.624888093
-286.16	40.30637621		-150.48	11.71789516		-202.275	6.724360887
-278.32	40.36605988		-141.36	11.81736795		-193.285	6.624888093
-270.48	40.16711429		-132.24	11.79747339		-184.295	6.644782652
-262.64	40.04774694		-123.12	11.79747339		-175.305	6.624888093
-254.8	40.26658709		-114	11.67810604		-166.315	6.585098975
-246.96	40.20690341		-104.88	11.6980006		-157.325	6.565204417
-239.12	40.32627076		-95.76	11.97652442		-148.335	6.704466328
-231.28	40.28648165		-86.64	11.89694619		-139.345	6.764150005
-223.44	40.04774694		-77.52	11.91684074		-130.355	6.903411917
-215.6	40.28648165		-68.4	11.91684074		-121.365	6.724360887
-207.76	40.12732518		-59.28	11.75768427		-112.375	6.68457177
-199.92	40.20690341		-50.16	11.85715707		-103.385	6.644782652
-192.08	39.94827415		-41.04	12.0362081		-94.395	6.624888093
-184.24	39.86869591		-31.92	11.77757883		-85.405	6.545309858
-176.4	39.76922312		-22.8	11.79747339		-76.415	6.624888093
-168.56	40.00795782		-13.68	12.05610266		-67.425	6.704466328
-160.72	39.78911768		-4.56	11.9367353		-58.435	6.704466328
-152.88	39.96816871		4.56	11.81736795		-49.445	6.664677211
-145.04	40.24669253		13.68	11.99641898		-40.455	6.604993534
-137.2	40.22679797		22.8	11.95662986		-31.465	6.68457177
-129.36	39.88859047		31.92	11.81736795		-22.475	6.724360887
-121.52	40.12732518		41.04	11.9367353		-13.485	6.644782652
-113.68	39.92837959		50.16	12.05610266		-4.495	6.604993534
-105.84	40.38595444		59.28	12.05610266		4.495	6.664677211
-98	40.405849		68.4	11.91684074		13.485	6.565204417
-90.16	40.24669253		77.52	11.83726251		22.475	6.704466328
-82.32	40.26658709		86.64	12.01631354		31.465	6.525415299
-74.48	40.00795782		95.76	11.97652442		40.455	6.724360887
-66.64	40.28648165		104.88	11.85715707		49.445	6.823833681
-58.8	40.36605988		114	12.0362081		58.435	6.784044564
-50.96	40.405849		123.12	11.95662986		67.425	6.68457177
-43.12	40.36605988		132.24	11.91684074		76.415	6.803939123
-35.28	40.405849		141.36	12.01631354		85.405	6.923306476
-27.44	40.38595444		150.48	11.85715707		94.395	6.903411917
-19.6	40.14721974		159.6	11.95662986		103.385	6.823833681
-11.76	39.92837959		168.72	11.95662986		112.375	6.963095593
-3.92	40.0676415		177.84	11.97652442		121.365	6.823833681
3.92	40.46553268		186.96	11.99641898		130.355	6.803939123
11.76	40.24669253		196.08	12.13568089		139.345	6.724360887
19.6	40.14721974		205.2	11.99641898		148.335	6.883517358
27.44	39.92837959		214.32	12.0362081		157.325	7.062568388
35.28	39.74932856		223.44	12.05610266		166.315	6.982990152
43.12	40.02785238		232.56	12.23515369		175.305	6.84372824
50.96	40.28648165		241.68	12.23515369		184.295	6.943201035
58.8	40.0676415		250.8	12.2749428		193.285	7.042673829
66.64	40.26658709		259.92	12.31473192		202.275	7.162041182
74.48	40.20690341		269.04	12.23515369		211.265	7.082462946
82.32	40.32627076		278.16	12.17547001		220.255	7.162041182
90.16	40.70426738		287.28	12.2749428		229.245	7.02277927
98	40.48542724		296.4	12.33462648		238.235	7.241619417
105.84	40.28648165		305.52	12.2749428		247.225	7.301303094
113.68	40.0676415		314.64	12.43409927		256.215	7.400775888
121.52	40.0676415		323.76	12.43409927		265.205	7.420670447
129.36	40.26658709		332.88	12.41420472		274.195	7.321197652
137.2	40.10743062		342	12.57336119		283.185	7.420670447
145.04	39.96816871		351.12	12.59325574		292.175	7.440565005
152.88	40.14721974		360.24	12.79220133		301.165	7.400775888
160.72	40.14721974		369.36	12.87177957		310.155	7.400775888
168.56	40.10743062		378.48	12.81209589		319.145	7.380881329
176.4	40.10743062		387.6	12.99114692		328.135	7.301303094
184.24	40.20690341		396.72	13.09061972		337.125	7.36098677
192.08	40.38595444		405.84	13.13040883		346.115	7.420670447
199.92	40.38595444		414.96	13.19009251		355.105	7.5400378
207.76	40.24669253		424.08	13.11051427		364.095	7.520143241
215.6	40.30637621		433.2	13.22988163		373.085	7.520143241
223.44	40.52521635		442.32	13.3890381		382.075	7.460459564
231.28	40.36605988		451.44	13.48851089		391.065	7.500248682
239.12	40.20690341		460.56	13.50840545		400.055	7.400775888
246.96	40.14721974		469.68	13.58798369		409.045	7.301303094
254.8	40.12732518		478.8	13.52830001		418.035	7.400775888
262.64	40.36605988		487.92	13.66756192		427.025	7.321197652
270.48	40.32627076		497.04	13.90629663		436.015	7.5400378
278.32	40.36605988		506.16	14.00576942		445.005	7.659405153
286.16	40.30637621		515.28	14.0654531		453.995	7.579826917
294	40.52521635		524.4	14.16492589		462.985	7.599721476
301.84	40.38595444		533.52	14.58271163		471.975	7.758877947
309.68	40.86342385		542.64	14.72197354		480.965	7.758877947
317.52	40.94300209		551.76	14.68218442		489.955	7.758877947
325.36	40.88331841		560.88	14.96070825		498.945	7.8782453
333.2	40.80374018		570	14.94081369		507.935	7.918034418
341.04	40.84352929		579.12	15.02039192		516.925	7.957823535
348.88	40.7440565		588.24	15.19944295		525.915	8.057296329
356.72	40.66447827		597.36	15.45807222		534.905	7.977718094
364.56	40.76395106		606.48	15.77638516		543.895	7.997612653
372.4	40.60479459		615.6	16.35332736		552.885	8.116980006
380.24	40.86342385		624.72	16.39311648		561.875	8.196558241
388.08	40.90321297		633.84	16.67164031		570.865	8.236347359
395.92	40.7440565		642.96	15.67691236		579.855	8.315925594
403.76	40.88331841		652.08	14.96070825		588.845	8.276136477
411.6	41.20163135		661.2	14.28429325		597.835	8.415398389
419.44	41.082264		670.32	13.30945986		606.825	8.296031036
427.28	41.20163135		679.44	12.6131503		615.815	8.375609271
435.12	41.10215856		688.56	11.99641898		624.805	8.256241918
442.96	41.48015518		697.68	11.22053118		633.795	8.097085447
450.8	41.57962797		706.8	10.46453795		642.785	7.918034418
458.64	41.5199443		715.92	9.58917736		651.775	7.778772506
466.48	41.97751915		725.04	8.435292947		660.765	7.579826917
474.32	41.8581518		734.16	6.68457177		669.755	7.440565005
482.16	41.91783547		743.28	4.913956033		678.745	7.181935741
490	42.23614841		752.4	3.362180444		687.735	6.982990152
497.84	41.93773003		761.52	1.989455884		696.725	6.84372824
505.68	42.27593753		770.64	0.994727942		705.715	6.764150005
513.52	42.45498856		779.76	0.596836765		714.705	6.445837064
521.36	42.69372327		788.88	0.358102059		723.695	6.087735004
529.2	42.5345668		798	0.119367353		732.685	6.127524122
537.04	42.55446135		807.12	0.039789118		741.675	6.067840446
544.88	42.71361783		816.24	0.079578235		750.665	6.028051328
552.72	42.85287974		825.36	0		759.655	5.82910574
560.56	42.95235253		834.48	0		768.645	5.570476475
568.4	42.95235253		843.6	0.019894559		777.635	5.431214563
576.24	43.13140356		852.72	0		786.625	5.212374416
584.08	43.33034915		861.84	0		795.615	4.993534268
591.92	43.68845121		870.96	0		804.605	4.695115886
599.76	43.82771312		880.08	0.019894559		813.595	4.376802944
607.6	44.20570974		889.2	0		822.585	4.098279121
615.44	44.24549886		898.32	0		831.575	3.899333532
623.28	44.64339003					840.565	3.581020591
631.12	45.02138665					849.555	3.541231473
638.96	45.26012136					858.545	3.262707649
646.8	46.01611459					867.535	2.864816473
654.64	46.63284592					876.525	2.74544912
662.48	47.28936636					885.515	2.526608972
670.32	47.66736298					894.505	2.307768825
678.16	47.64746842					903.495	2.148612355
686	47.58778474					912.485	1.929772207
693.84	47.13020989					921.475	1.750721178
701.68	46.493584					930.465	1.591564707
709.52	46.03600915					939.455	1.432408236
717.36	45.28001592
725.2	44.86223018
733.04	43.58897841
740.88	42.61414503
748.72	41.46026062
756.56	40.10743062
764.4	38.75460062
772.24	37.58082165
780.08	36.40704267
787.92	34.87516164
795.76	33.38306973
803.6	31.81139958
811.44	30.43867502
819.28	28.25027355
827.12	26.41997414
834.96	24.58967472
842.8	22.1824331
850.64	20.21287178
858.48	18.2234159
866.32	16.17427634
874.16	14.32408236
882	12.31473192
889.84	10.28548692
897.68	8.654133095
905.52	7.181935741
913.36	5.13279618
921.2	3.461653238
929.04	1.909877648
