# Supplementary material for: Tuning hydrogel properties and Schwann cell behavior through microchannel size control in magnetically templated hydrogels
Source: Biomater Sci. 2026 Apr 30;14(11):2995–3012. doi: 10.1039/d5bm01573a (PMC13130880; doi:10.1039/d5bm01573a)
Supplement: BM-014-D5BM01573A-s001 [file BM-014-D5BM01573A-s001.zip › Data/Figure 2H.csv]

	32 �m			62 �m			90 �m
Chain	Filament Number of Segment Branch Pts		Chain	Filament Number of Segment Branch Pts		Chain	Filament Number of Segment Branch Pts
1	0		1	0		1	0
2	2		2	0		2	0
3	0		3	1		3	0
4	0		4	0		4	0
5	2		5	0		5	0
6	3		6	0		6	0
7	0		7	1		7	0
8	0		8	0		8	1
9	0		9	2		9	0
10	4		10	1		10	0
11	3		11	0		11	0
12	0		12	1		12	0
13	0		13	1		13	0
14	0		14	0		14	0
15	0		15	0		15	0
16	0		16	2		16	0
17	0		17	1		17	0
18	4		18	0		18	0
19	0		19	1		19	0
20	2		20	0		20	0
21	1		21	0		21	0
22	0		22	0		22	0
23	0		23	0		23	0
24	0		24	1		24	0
25	0		25	1		25	0
26	1		26	0		26	0
27	0		27	2		27	0
28	0		28	0		28	0
29	1		29	0		29	0
30	0		30	0		30	0
31	2		31	0		31	0
32	2		32	0		32	0
33	1		33	0		33	0
34	0		34	2		34	0
35	0		35	3		35	1
36	4		36	0		36	1
37	1		37	0		37	0
38	1		38	1		38	3
39	1		39	0		39	0
40	0		40	0		40	0
41	7		41	0		41	0
42	0		42	0		42	0
43	0		43	1		43	0
44	0		44	0		44	0
45	0		45	2		45	0
46	1		46	1		46	0
47	0		47	0		47	1
48	0		48	0		48	1
49	1		49	0		49	0
50	0		50	0		50	0
51	1		51	0		51	1
52	0		52	0		52	0
53	2		53	0		53	0
54	0		54	0		54	0
55	2		55	1		55	0
56	0		56	1		56	0
57	0		57	0		57	0
58	0		58	0		58	0
59	0		59	0		59	0
60	1		60	1		60	0
61	1		61	1		61	2
62	0		62	0		62	0
63	0		63	0		63	0
64	0		64	0		64	0
65	0		65	1		65	0
66	0		66	0		66	0
67	0		67	0		67	0
68	2		68	0		68	0
69	0		69	1		69	0
70	0		70	0		70	0
71	0		71	2		71	0
72	0		72	0		72	0
73	0		73	0		73	0
74	0		74	0		74	0
75	0		75	2		75	0
76	0		76	4		76	0
77	0		77	0		77	0
78	0		78	0		78	0
79	0		79	0		79	0
80	1		80	0		80	0
81	0		81	0		81	1
82	2		82	1		82	2
83	0		83	1		83	0
84	0		84	0		84	0
85	1		85	0		85	0
86	0		86	0		86	0
87	0		87	0		87	0
88	0		88	0		88	0
89	0		89	0		89	1
90	0		90	0		90	0
91	0		91	0		91	1
92	0		92	1		92	0
93	0		93	0		93	0
94	0		94	0		94	0
95	1		95	0		95	0
96	1		96	2		96	0
97	0		97	0		97	0
98	0		98	0		98	0
99	0		99	0		99	0
100	0		100	0		100	0
101	2		101	1		101	0
102	6		102	3		102	0
103	0		103	0		103	1
104	0		104	0		104	2
105	1		105	0		105	0
106	2		106	0		106	0
107	2		107	0		107	0
108	0		108	0		108	1
109	0		109	0		109	0
110	0		110	2		110	0
111	0		111	0		111	0
112	0		112	0		112	0
113	1		113	0		113	0
114	0		114	1		114	0
115	0		115	0		115	0
116	0		116	0		116	0
117	0		117	0		117	1
118	0		118	0		118	0
119	0		119	0		119	0
120	0		120	0		120	0
121	0		121	0		121	1
122	0		122	0		122	0
123	0		123	0		123	0
124	0		124	0		124	0
125	3		125	0		125	0
126	0		126	1		126	0
127	0		127	0		127	1
128	3		128	0		128	0
129	0		129	1		129	0
130	0		130	2		130	0
131	0		131	3		131	1
132	1		132	0		132	0
133	0		133	0		133	0
134	1		134	0		134	0
135	0		135	0		135	0
136	0		136	0		136	1
137	0		137	1		137	1
138	0		138	0		138	0
139	0		139	1		139	1
140	5		140	1		140	0
141	0		141	1		141	0
142	0		142	1		142	0
143	0		143	1		143	0
144	0		144	0		144	0
145	0		145	0		145	0
146	0		146	0		146	0
147	0		147	0		147	1
148	0		148	0		148	0
149	0		149	0		149	0
150	1		150	0		150	0
151	0		151	1		151	0
152	0		152	0		152	0
153	0		153	0		153	0
154	0		154	0		154	0
155	0		155	0		155	0
156	0		156	1		156	1
157	0		157	0		157	0
158	0		158	0		158	1
159	0		159	0		159	0
160	2		160	0		160	0
161	0		161	0		161	0
162	2		162	0		162	0
163	0		163	0		163	0
164	3		164	0		164	0
165	0		165	0		165	0
166	0		166	0		166	0
167	0		167	2		167	0
168	0		168	2		168	0
169	0		169	0		169	0
170	0		170	0		170	0
171	0		171	0		171	1
172	0		172	0		172	1
173	0		173	1		173	0
174	0		174	2		174	0
175	1		175	0		175	0
176	0		176	1		176	0
177	0		177	0		177	0
178	2		178	0		178	0
179	1		179	0		179	0
180	0		180	0		180	0
181	0		181	0		181	0
182	1		182	0		182	0
183	0		183	0		183	0
184	1		184	0		184	2
185	0		185	0		185	0
186	1		186	0		186	0
187	0		187	0		187	0
188	0		188	0		188	0
189	0		189	0		189	0
190	1		190	0		190	0
191	0		191	0		191	0
192	1		192	0		192	0
193	0		193	0		193	0
194	0		194	0		194	0
195	1		195	5		195	1
196	3		196	0		196	0
197	0		197	0		197	0
198	0		198	0		198	0
199	0		199	0		199	0
200	0		200	0		200	0
201	0		201	0		201	2
202	0		202	0		202	0
203	3		203	1		203	0
204	1		204	2		204	0
205	1		205	0		205	0
206	0		206	0		206	0
207	0		207	5		207	0
208	0		208	0		208	0
209	0		209	0		209	0
210	0		210	1		210	2
211	0		211	0		211	0
212	0		212	0		212	0
213	0		213	1		213	0
214	2		214	0		214	0
215	0		215	0		215	0
216	0		216	0		216	0
217	2		217	0		217	0
218	0		218	0		218	0
219	0		219	0		219	1
220	0		220	0		220	1
221	0		221	0		221	0
222	0		222	1		222	0
223	0		223	0		223	0
224	4		224	3		224	0
225	0		225	2		225	0
226	0		226	0		226	0
227	0		227	0		227	1
228	0		228	0		228	1
229	0		229	2		229	1
230	3		230	0		230	0
231	0		231	0		231	0
232	0		232	0		232	0
233	0		233	1		233	2
234	3		234	0		234	0
235	0		235	0		235	0
236	0		236	0		236	0
237	0		237	0		237	1
238	1		238	0		238	0
239	0		239	0		239	1
240	0		240	0		240	1
241	0		241	0		241	0
242	4		242	0		242	0
243	0		243	0		243	0
244	0		244	0		244	0
245	0		245	0		245	0
246	0		246	0		246	0
247	4		247	2		247	1
248	0		248	0		248	0
249	0		249	0		249	0
250	0		250	0		250	0
251	0		251	0		251	1
252	1		252	0		252	1
253	3		253	1		253	0
254	1		254	1		254	0
255	0		255	0		255	0
256	0		256	0		256	0
257	1		257	0		257	0
258	0		258	2		258	0
259	1		259	0		259	0
260	2		260	0		260	0
261	0		261	1		261	0
262	1		262	0		262	0
263	0		263	0		263	0
264	0		264	2		264	0
265	0		265	0		265	2
266	1		266	0		266	1
267	0		267	0		267	0
268	0		268	0		268	0
269	0		269	0		269	0
270	0		270	0		270	0
271	1		271	0		271	0
272	0		272	0		272	0
273	0		273	0		273	0
274	0		274	0		274	0
275	1		275	2		275	0
276	0		276	0		276	0
277	1		277	0		277	0
278	0		278	0		278	0
279	0		279	0		279	0
280	0		280	0		280	0
281	0		281	0		281	0
282	0		282	0		282	0
283	1		283	0		283	0
284	0		284	0		284	0
285	0		285	0		285	0
286	0		286	0		286	0
287	1		287	1		287	0
288	2		288	0		288	0
289	1		289	0		289	0
290	0		290	0		290	0
291	0		291	0		291	0
292	0		292	0		292	0
293	0		293	0		293	0
294	1		294	0		294	0
295	0		295	0		295	0
296	0		296	2		296	0
297	4		297	0		297	0
298	0		298	0		298	0
299	3		299	1		299	0
300	0		300	0		300	0
301	0		301	1		301	0
302	0		302	0		302	0
303	0		303	0		303	0
304	0		304	0		304	0
305	0		305	1		305	0
306	0		306	0		306	0
307	0		307	2		307	0
308	0		308	0		308	0
309	1		309	0		309	0
310	0		310	0		310	1
311	2		311	5		311	0
312	0		312	0		312	0
313	0		313	0		313	0
314	0		314	1		314	0
315	0		315	0		315	0
316	0		316	0		316	0
317	0		317	0		317	0
318	1		318	0		318	0
319	0		319	0		319	0
320	0		320	0		320	0
321	0		321	1		321	0
322	0		322	1		322	0
323	0		323	0		323	0
324	0		324	0		324	0
325	1		325	0		325	0
326	2		326	0		326	0
327	2		327	0		327	0
328	2		328	0		328	0
329	1		329	0		329	0
330	0		330	0		330	0
331	0		331	0		331	0
332	0		332	0		332	0
333	0		333	1		333	0
334	0		334	0		334	0
335	0		335	0		335	0
336	0		336	0		336	0
337	0		337	0		337	0
338	0		338	0		338	0
339	0		339	0		339	0
340	2		340	0		340	0
341	0		341	0		341	1
342	0		342	0		342	1
343	0		343	0
344	1		344	2
345	2		345	0
346	0		346	0
347	0		347	4
348	0		348	0
349	0		349	0
350	0		350	0
351	2		351	0
352	0		352	2
353	0		353	0
354	0		354	0
355	0		355	0
356	2		356	0
357	0		357	0
358	1		358	2
359	0		359	0
360	0		360	0
361	0		361	0
362	0		362	0
363	0		363	0
364	0		364	2
365	0		365	0
366	1		366	0
367	0		367	0
368	1		368	0
369	0		369	0
370	1		370	0
371	1		371	0
372	0		372	0
373	0		373	0
374	0		374	0
375	4		375	0
376	1		376	0
377	0		377	0
378	4		378	0
379	0		379	0
380	0		380	0
381	0		381	0
382	0		382	0
383	0		383	1
384	0		384	1
385	2		385	0
386	0		386	1
387	0		387	0
388	0		388	0
389	0		389	1
390	0		390	0
391	1		391	0
392	0		392	6
393	0		393	0
394	0		394	1
395	4		395	0
396	0		396	0
397	0		397	1
398	0		398	0
399	1		399	0
400	0		400	0
401	0		401	0
402	4		402	0
403	0		403	1
404	3		404	0
405	0		405	0
406	1		406	3
407	0		407	0
408	3		408	0
409	0		409	0
410	0		410	0
411	1		411	0
412	0		412	0
413	0		413	0
414	1		414	1
415	0		415	0
416	0		416	0
417	0		417	0
418	0		418	0
419	2		419	0
420	0		420	0
421	0		421	0
422	0		422	3
423	1		423	0
424	0		424	0
425	1		425	0
426	0		426	0
427	1		427	0
428	0		428	0
429	0		429	0
430	0		430	0
431	0		431	0
432	0		432	0
433	0		433	0
434	0		434	0
435	1		435	2
436	0		436	0
437	5		437	0
438	1		438	0
439	1		439	0
440	0		440	0
441	0		441	0
442	0		442	2
443	0		443	0
444	0		444	0
445	2		445	2
446	0		446	0
447	2		447	0
448	0		448	0
449	0		449	0
450	0		450	0
451	0		451	0
452	0		452	0
453	0		453	0
454	1		454	2
455	0		455	0
456	1		456	0
457	0		457	0
458	0		458	0
459	0		459	0
460	0		460	0
461	0		461	2
462	0		462	0
463	0		463	0
464	0		464	0
465	0		465	1
466	0		466	0
467	0		467	0
468	0		468	0
469	0		469	0
470	0		470	0
471	0		471	0
472	1		472	0
473	0		473	4
474	0		474	0
475	0		475	0
476	0		476	1
477	2		477	0
478	0		478	0
479	0		479	0
480	0		480	0
481	0		481	0
482	0		482	0
483	0		483	0
484	1		484	0
485	0		485	0
486	3		486	0
487	0		487	0
488	1		488	0
489	1		489	0
490	0		490	0
491	0		491	0
492	0		492	0
493	3		493	0
494	1		494	0
495	0		495	0
496	1		496	0
497	0		497	0
498	2		498	0
499	1		499	0
500	0		500	0
501	0		501	0
502	0		502	0
503	3		503	0
504	2		504	0
505	2		505	0
506	0		506	0
507	1		507	0
508	2		508	0
509	0		509	2
510	2		510	0
511	0		511	0
512	0		512	0
513	2		513	0
514	0		514	2
515	0		515	0
516	0		516	0
517	0		517	2
518	0		518	0
519	0		519	0
520	0		520	0
521	0		521	0
522	0		522	0
523	0		523	0
524	2		524	0
525	1		525	0
526	0		526	0
527	0		527	0
528	1		528	0
529	0		529	1
530	0		530	0
531	1		531	1
532	0		532	0
533	0		533	0
534	0		534	0
535	0		535	0
536	0		536	0
537	0		537	1
538	0		538	0
539	0		539	1
540	0		540	0
541	2		541	0
542	0		542	0
543	0		543	0
544	0		544	0
545	0		545	0
546	0		546	0
547	0		547	0
548	0		548	0
549	0		549	1
550	1		550	0
551	0		551	0
552	0		552	0
553	0		553	0
554	0		554	0
555	0		555	0
556	2		556	2
557	0		557	0
558	0		558	0
559	0		559	0
560	0		560	0
561	0		561	1
562	0		562	0
563	0		563	0
564	0		564	0
565	1		565	0
566	1		566	0
567	1		567	0
568	0		568	0
569	0		569	0
570	0		570	0
571	2		571	0
572	2		572	0
573	0		573	0
574	0		574	0
575	0		575	0
576	0		576	0
577	0		577	0
578	0		578	0
579	0		579	0
580	0		580	0
581	0		581	0
582	0		582	0
583	0		583	0
584	0		584	0
585	3		585	0
586	0		586	0
587	0		587	0
588	0		588	0
589	0		589	0
590	0		590	0
591	2		591	0
592	0		592	0
593	0		593	0
594	1		594	0
595	0		595	0
596	2		596	0
597	0		597	0
598	0		598	0
599	0		599	0
600	0		600	0
601	0		601	0
602	0		602	0
603	0		603	0
604	0		604	0
605	3		605	0
606	0		606	1
607	0		607	0
608	0		608	0
609	1		609	0
610	0		610	0
611	0		611	0
612	0		612	0
613	0		613	0
614	0		614	0
615	0		615	0
616	0		616	0
617	1		617	0
618	0		618	0
619	0		619	0
620	1		620	0
621	0		621	1
622	0		622	0
623	0		623	0
624	0		624	0
625	0		625	0
626	0		626	0
627	0		627	0
628	0		628	0
629	0		629	0
630	0		630	0
631	0		631	0
632	0		632	0
633	3		633	0
634	0		634	0
635	0		635	0
636	0		636	0
637	0		637	0
638	1		638	0
639	0		639	0
640	0		640	0
641	0		641	1
642	0		642	0
643	0		643	0
644	0		644	0
645	1		645	0
646	0		646	0
647	1		647	0
648	0		648	0
649	0		649	0
650	1		650	0
651	0		651	0
652	0		652	0
653	0		653	0
654	2		654	0
655	1		655	0
656	0		656	0
657	0		657	0
658	0		658	0
659	0		659	0
660	0		660	0
661	0		661	0
662	4		662	0
663	0		663	0
664	0		664	0
665	0		665	0
666	0		666	0
667	0		667	0
668	0		668	0
669	0		669	0
670	2		670	0
671	0		671	0
672	0		672	0
673	0		673	0
674	0		674	0
675	0		675	0
676	1		676	0
677	1		677	0
678	0		678	0
679	0		679	0
680	0		680	0
681	0		681	0
682	5		682	0
683	0		683	0
684	0		684	0
685	0		685	0
686	0		686	0
687	0		687	0
688	1		688	0
689	0		689	0
690	0		690	0
691	0		691	0
692	0		692	0
693	0		693	0
694	0		694	0
695	0		695	0
696	0		696	1
697	0		697	0
698	2		698	0
699	0		699	0
700	0		700	0
701	0		701	0
702	0		702	0
703	0		703	0
704	1		704	2
705	0		705	0
706	0		706	0
707	0		707	1
708	0		708	0
709	0		709	2
710	0		710	0
711	2		711	0
712	0		712	0
713	0		713	0
714	1		714	0
715	2		715	1
716	0		716	0
717	2		717	2
718	0		718	0
719	0		719	0
720	0		720	2
721	1		721	0
722	0		722	0
723	1		723	1
724	0		724	0
725	1		725	0
726	0		726	0
727	1		727	0
728	0		728	0
729	0		729	0
730	0		730	0
731	0		731	2
732	0		732	0
733	0		733	0
734	0		734	0
735	0		735	0
736	2		736	0
737	0		737	0
738	0		738	1
739	0		739	0
740	0		740	0
741	0		741	0
742	0		742	0
743	1		743	0
744	0		744	0
745	0		745	0
746	1
747	0
748	0
749	0
750	0
751	0
752	0
753	0
754	0
755	0
756	0
757	0
758	0
759	0
760	1
761	0
762	0
763	0
764	0
765	0
766	0
767	0
768	0
769	0
770	0
771	0
772	0
773	0
774	0
775	0
776	4
777	0
778	0
779	0
780	1
781	0
782	2
783	0
784	0
785	0
786	0
787	1
788	0
789	0
790	0
791	5
792	0
793	0
794	0
795	0
796	0
797	2
798	0
799	0
800	0
801	0
802	0
803	2
804	0
805	0
806	0
807	0
808	2
809	0
810	1
811	0
812	0
813	0
814	0
815	0
816	0
817	0
818	0
819	0
820	0
821	0
822	0
823	0
824	0
825	0
826	0
827	1
828	0
829	0
830	0
831	0
832	0
833	0
834	0
835	0
836	0
837	0
838	0
839	0
840	0
841	0
842	0
843	0
844	1
845	0
846	0
847	0
848	0
849	0
850	5
851	0
852	0
853	0
854	0
855	5
856	0
857	0
858	0
859	0
860	0
861	0
862	0
863	0
864	0
865	4
866	1
867	1
868	0
869	0
870	0
871	0
872	0
873	1
874	0
875	0
876	0
877	0
878	0
879	0
880	3
881	0
882	0
883	0
884	0
885	0
886	0
887	1
888	1
889	0
890	0
891	0
892	3
893	0
894	0
895	0
896	0
897	0
898	0
899	2
900	0
901	0
902	0
903	0
904	0
905	2
906	0
907	1
908	0
909	0
910	0
911	0
912	0
913	1
914	0
915	0
916	0
917	0
918	0
919	0
920	3
921	0
922	1
923	1
924	0
925	0
926	0
927	0
928	0
929	0
930	0
931	0
932	2
933	1
934	0
935	1
936	0
937	0
938	0
939	0
940	0
941	1
942	0
943	0
944	0
945	0
946	0
947	0
948	0
949	0
950	0
951	2
952	0
953	0
954	0
955	0
956	1
957	0
958	0
959	2
960	2
961	0
962	0
963	0
964	0
965	0
966	0
967	0
968	2
969	0
970	0
971	0
972	0
973	0
974	0
975	0
976	0
977	0
978	0
979	0
980	1
981	0
982	0
983	4
984	0
985	1
986	4
987	0
988	0
989	1
990	0
991	0
992	0
993	0
994	0
995	0
996	2
997	0
998	0
999	0
1000	1
1001	3
1002	0
1003	0
1004	5
1005	1
1006	0
1007	0
1008	0
1009	1
1010	0
1011	0
1012	0
1013	0
1014	0
1015	0
1016	0
1017	0
1018	2
1019	0
1020	0
1021	0
1022	2
1023	1
1024	0
1025	0
1026	1
1027	0
1028	0
1029	0
1030	0
1031	1
1032	0
1033	0
1034	0
1035	0
1036	3
1037	0
1038	0
1039	0
1040	0
1041	0
1042	0
1043	0
1044	0
1045	0
1046	0
1047	2
1048	0
1049	0
1050	0
1051	0
1052	0
1053	0
1054	0
1055	0
1056	0
1057	0
1058	0
1059	0
1060	0
1061	0
1062	0
1063	0
1064	0
1065	0
1066	0
1067	0
1068	0
1069	0
1070	0
1071	0
1072	0
1073	0
1074	2
1075	0
1076	0
1077	0
1078	4
1079	0
1080	1
1081	0
1082	3
1083	0
1084	0
1085	0
1086	0
1087	0
1088	1
1089	0
1090	0
1091	0
1092	0
1093	0
1094	0
1095	0
1096	0
1097	0
1098	0
1099	0
1100	0
1101	0
1102	1
1103	0
1104	0
1105	0
1106	0
1107	0
1108	0
1109	0
1110	0
1111	0
1112	0
1113	0
1114	0
1115	0
1116	0
1117	0
1118	0
1119	0
1120	0
1121	2
1122	0
1123	0
1124	0
1125	1
1126	0
1127	0
1128	0
1129	0
1130	0
1131	0
1132	0
1133	0
1134	0
1135	0
1136	0
1137	0
1138	0
1139	0
1140	0
1141	0
1142	0
1143	0
1144	2
1145	0
1146	0
1147	0
1148	0
1149	0
1150	0
1151	0
1152	0
1153	0
1154	0
1155	0
1156	0
1157	0
1158	0
1159	0
1160	0
1161	0
1162	2
1163	0
1164	0
1165	0
1166	0
1167	0
1168	0
1169	0
1170	0
1171	0
1172	0
1173	0
1174	0
1175	0
1176	0
1177	0
1178	0
1179	2
1180	0
1181	1
1182	0
1183	0
1184	2
1185	0
1186	0
1187	1
1188	0
1189	0
1190	1
1191	0
1192	0
1193	0
1194	0
1195	0
1196	0
1197	0
1198	0
1199	0
1200	0
1201	0
1202	0
1203	0
1204	0
1205	0
1206	0
1207	0
1208	0
1209	0
1210	0
1211	1
1212	1
1213	0
1214	0
1215	0
1216	0
1217	0
1218	2
1219	0
1220	0
1221	1
1222	0
1223	0
1224	0
1225	0
1226	0
1227	0
1228	0
1229	0
1230	0
1231	0
1232	0
1233	0
1234	0
1235	0
1236	3
1237	0
1238	1
1239	0
1240	4
1241	0
1242	0
1243	0
1244	0
1245	1
1246	0
1247	0
1248	1
1249	0
1250	0
1251	0
1252	0
1253	0
1254	2
1255	1
1256	1
1257	0
1258	0
1259	0
1260	0
1261	0
1262	0
1263	3
1264	0
1265	0
1266	0
1267	0
1268	0
1269	0
1270	1
1271	0
1272	0
1273	0
1274	4
1275	0
1276	0
1277	0
1278	0
1279	0
1280	1
1281	1
1282	0
1283	1
1284	0
1285	0
1286	0
1287	0
1288	0
1289	0
1290	0
1291	0
1292	0
1293	0
1294	0
1295	0
1296	1
1297	1
1298	0
1299	0
1300	0
1301	2
1302	0
1303	0
1304	0
1305	0
1306	0
1307	0
1308	1
1309	7
1310	0
1311	0
1312	1
1313	0
1314	0
1315	1
1316	0
1317	0
1318	1
1319	0
1320	0
1321	1
1322	0
1323	0
1324	5
1325	0
1326	0
1327	0
1328	0
1329	0
1330	0
1331	0
1332	0
1333	0
1334	3
1335	0
1336	2
1337	1
1338	0
1339	0
1340	0
1341	0
1342	0
1343	0
1344	0
1345	0
1346	0
1347	0
1348	1
1349	0
1350	0
1351	0
1352	0
1353	0
1354	0
1355	0
1356	0
1357	0
1358	1
1359	0
1360	0
1361	0
1362	0
1363	0
1364	0
1365	0
1366	0
1367	0
1368	0
1369	0
1370	0
1371	0
1372	0
1373	0
1374	1
1375	0
1376	0
1377	0
1378	0
1379	1
1380	0
1381	1
1382	0
1383	0
1384	0
1385	0
1386	0
1387	0
1388	0
1389	0
1390	0
1391	0
1392	0
1393	0
1394	0
1395	0
1396	1
1397	0
1398	1
1399	0
1400	0
1401	0
1402	0
1403	0
1404	0
1405	0
1406	0
1407	1
1408	0
1409	0
1410	0
1411	0
1412	0
1413	0
1414	0
1415	0
1416	0
1417	0
1418	0
1419	0
1420	0
1421	0
1422	1
1423	0
1424	0
1425	0
1426	0
1427	0
1428	0
1429	0
1430	0
1431	0
1432	0
1433	0
1434	0
1435	0
1436	0
1437	0
1438	1
1439	0
1440	0
1441	0
1442	0
1443	0
1444	0
1445	6
1446	0
1447	1
1448	0
1449	0
1450	0
1451	0
1452	0
1453	0
1454	0
1455	0
1456	0
1457	0
1458	0
1459	0
1460	0
1461	0
1462	0
1463	0
1464	0
1465	0
1466	0
1467	0
1468	0
1469	0
1470	0
1471	0
1472	0
1473	0
1474	0
1475	0
1476	0
1477	0
1478	0
1479	0
1480	0
1481	0
1482	0
1483	0
1484	0
1485	0
1486	0
1487	0
1488	0
1489	0
1490	0
1491	1
1492	0
1493	0
1494	0
1495	0
1496	1
1497	0
1498	1
1499	0
1500	0
1501	0
1502	0
1503	2
1504	0
1505	0
1506	0
1507	0
1508	0
1509	0
1510	0
1511	1
1512	0
1513	0
1514	4
1515	0
1516	0
1517	0
1518	0
1519	0
1520	3
1521	0
1522	0
1523	0
1524	0
1525	0
1526	0
1527	0
1528	0
1529	0
1530	0
1531	0
1532	0
1533	0
1534	0
1535	0
1536	0
1537	0
1538	0
1539	1
1540	0
1541	0
1542	0
1543	0
1544	0
1545	0
1546	0
1547	0
1548	0
1549	0
1550	0
1551	2
1552	0
1553	0
1554	0
1555	0
1556	0
1557	0
1558	0
1559	0
1560	1
1561	0
1562	0
1563	0
1564	0
1565	0
1566	0
1567	0
1568	0
1569	0
1570	0
1571	0
1572	0
1573	3
1574	0
1575	0
1576	0
1577	0
1578	0
1579	6
1580	0
1581	0
1582	0
1583	0
1584	0
1585	0
1586	0
1587	0
1588	0
1589	0
1590	0
1591	0
1592	0
1593	0
1594	2
1595	0
1596	0
1597	0
1598	0
1599	0
1600	0
1601	1
1602	0
1603	0
1604	0
1605	0
1606	0
1607	0
1608	1
1609	0
1610	0
1611	0
1612	0
1613	0
1614	0
1615	0
1616	0
1617	0
1618	0
1619	0
1620	0
1621	2
1622	0
1623	0
1624	0
1625	0
1626	0
1627	0
1628	0
1629	0
1630	0
1631	0
1632	0
1633	0
1634	0
1635	0
1636	0
1637	0
1638	0
1639	0
1640	0
1641	2
1642	0
1643	0
1644	0
1645	1
1646	0
1647	0
1648	0
1649	0
1650	0
1651	0
1652	0
1653	0
1654	0
1655	0
1656	0
1657	0
1658	0
1659	0
1660	0
1661	0
1662	0
1663	0
1664	0
1665	0
1666	0
1667	0
1668	0
1669	0
1670	0
1671	0
1672	0
1673	0
1674	0
1675	0
1676	0
1677	0
1678	0
1679	0
1680	0
1681	0
1682	0
1683	0
1684	0
1685	0
1686	0
1687	0
1688	0
1689	0
1690	0
1691	0
1692	0
1693	0
1694	0
1695	0
1696	1
1697	0
1698	0
1699	0
1700	0
1701	0
1702	0
1703	0
1704	0
1705	0
1706	0
1707	1
1708	0
1709	1
1710	1
1711	0
1712	0
1713	0
1714	0
1715	0
1716	0
1717	0
1718	0
1719	0
1720	0
1721	0
1722	0
1723	0
1724	0
1725	0
1726	0
1727	0
1728	0
1729	0
1730	0
1731	0
1732	0
1733	0
1734	0
1735	0
1736	0
1737	0
1738	0
1739	0
1740	0
1741	0
1742	0
1743	0
1744	1
1745	0
1746	0
1747	0
1748	0
1749	0
1750	0
1751	0
1752	0
1753	0
1754	0
1755	1
1756	0
1757	0
1758	0
1759	0
1760	0
1761	0
1762	0
1763	0
1764	0
1765	0
1766	0
1767	0
1768	0
1769	0
1770	0
1771	1
1772	1
1773	0
1774	0
1775	0
1776	0
1777	0
1778	1
1779	6
1780	0
1781	0
1782	0
1783	0
1784	0
1785	0
1786	0
1787	1
1788	0
1789	0
1790	0
1791	0
1792	0
1793	1
1794	0
1795	0
1796	1
1797	0
1798	0
1799	0
1800	2
1801	0
1802	0
1803	2
1804	0
1805	1
1806	0
1807	0
1808	0
1809	0
1810	4
1811	0
1812	0
1813	2
1814	0
1815	1
1816	0
1817	0
1818	0
1819	1
1820	0
1821	0
1822	0
1823	0
1824	0
1825	0
1826	0
1827	0
1828	0
1829	1
1830	0
1831	0
1832	0
1833	0
1834	0
1835	0
1836	1
1837	0
1838	0
1839	0
1840	0
1841	0
1842	2
1843	0
1844	1
1845	2
1846	0
1847	0
1848	0
1849	0
1850	0
1851	0
1852	0
1853	0
1854	0
1855	0
1856	0
1857	0
1858	0
1859	0
1860	0
1861	0
1862	1
1863	0
1864	0
1865	0
1866	0
1867	0
1868	0
1869	0
1870	0
1871	0
1872	0
1873	0
1874	1
1875	1
1876	0
1877	0
1878	1
1879	0
1880	0
1881	0
1882	0
1883	0
1884	0
1885	0
1886	0
1887	0
1888	0
1889	0
1890	0
1891	3
1892	0
1893	0
1894	0
1895	0
1896	0
1897	0
1898	0
1899	0
1900	0
1901	0
1902	0
1903	0
1904	0
1905	0
1906	0
1907	0
1908	0
1909	0
1910	0
1911	0
1912	0
1913	0
1914	0
1915	0
1916	0
1917	0
1918	0
1919	0
1920	0
1921	0
1922	0
1923	0
1924	0
1925	0
1926	0
1927	0
1928	0
1929	3
1930	1
1931	0
1932	0
1933	0
1934	0
1935	0
1936	0
1937	0
1938	0
1939	0
1940	0
1941	0
1942	0
1943	0
1944	1
1945	0
1946	0
1947	0
1948	0
1949	1
1950	0
1951	0
1952	0
1953	0
1954	0
1955	1
1956	0
1957	0
1958	0
1959	0
1960	0
1961	0
1962	0
1963	0
1964	1
1965	2
1966	0
1967	0
1968	0
1969	0
1970	0
1971	0
1972	3
1973	0
1974	0
1975	0
1976	0
1977	0
1978	0
1979	0
1980	0
1981	0
1982	0
1983	0
1984	1
1985	0
1986	0
1987	0
1988	0
1989	0
1990	0
1991	0
1992	0
1993	1
1994	0
1995	2
1996	0
1997	0
1998	0
[truncated: 1,109 more rows]
