# Supplementary material for: Tuning hydrogel properties and Schwann cell behavior through microchannel size control in magnetically templated hydrogels
Source: Biomater Sci. 2026 Apr 30;14(11):2995–3012. doi: 10.1039/d5bm01573a (PMC13130880; doi:10.1039/d5bm01573a)
Supplement: BM-014-D5BM01573A-s001 [file BM-014-D5BM01573A-s001.zip › Data/Figure 3B.csv]

Time (hours)	32 µm Gels				63 µm Gels				90 µm Gels
	Gel 1	Gel 2	Gel 3		Gel 1	Gel 2	Gel 3		Gel 1	Gel 2	Gel 3
0	1	1	1		1	1	1		1	1	1
1	0.828736	0.811525	0.85292		0.742691	0.721586	0.766475		0.861825	0.828844	0.81853
6	0.743899	0.719423	0.786117		0.618628	0.64874	0.670714		0.789268	0.792179	0.732574
24	0.69829	0.670293	0.721726		0.536955	0.624885	0.57179		0.693956	0.749217	0.656486
48	0.597034	0.534229	0.614014		0.459206	0.540654	0.50482		0.606965	0.662179	0.585543
72	0.214412	0.189956	0.150493		0.205583	0.17702	0.203548		0.18883	0.112826	0.10931
120	0.022512	0.018789	0.01684		0.024889	0.02271	0.025486		0.022686	0.009081	0.012971
168	0.005181	0.004305	0.00436		0.005038	0.006682	0.008438		0.005038	0.006682	0.008438
