# Supplementary material for: Tuning hydrogel properties and Schwann cell behavior through microchannel size control in magnetically templated hydrogels
Source: Biomater Sci. 2026 Apr 30;14(11):2995–3012. doi: 10.1039/d5bm01573a (PMC13130880; doi:10.1039/d5bm01573a)
Supplement: BM-014-D5BM01573A-s001 [file BM-014-D5BM01573A-s001.zip › Data/Figure 4G.csv]

Chain	Length (�m)
	32	62	90
1	35.2984	30.1668	60.6548
2	37.7018	69.8213	75.2606
3	45.041	70.5452	120.175
4	45.1224	78.122	137.494
5	45.1704	90.6293	144.609
6	45.2887	109.879	180.389
7	48.0314	113.292	180.862
8	52.9206	135.819	183.543
9	54.0841	147.953	194.545
10	55.3005	148.637	194.764
11	56.4823	150.737	196.192
12	60.0918	162.436	200.102
13	60.1833	165.329	211.926
14	60.394	167.484	228.591
15	60.4607	180.611	242.633
16	60.5145	180.799	253.056
17	60.5385	183.951	278.683
18	60.6218	197.02	304.633
19	60.7348	222.956	304.979
20	61.1526	226.155	323.385
21	63.7445	226.17	343.622
22	68.7887	243.644	360.454
23	71.742	255.814	384.696
24	72.1207	256.332	454.479
25	72.5055	271.209	483.302
26	73.4491	271.99	497.422
27	74.964	272.677	498.054
28	75.1741	276.526	510.067
29	75.2699	293.6	511.745
30	75.3574	298.518	580.289
31	75.3591	309.687	583.671
32	75.3654	315.845	607.895
33	75.3807	324.038	629.731
34	75.4193	330.367	635.199
35	75.5426	341.123	696.826
36	75.5637	351.344	708.8
37	76.2678	359.642	796.987
38	76.2941	361.721	840.24
39	76.467	367.72	853.46
40	76.7115	391.152	915.208
41	81.8711	404.507	921.224
42	83.3611	408.856	921.88
43	83.4664	452.905	935.462
44	85.6239	468.643	956.39
45	86.0317	481.854	957.728
46	90.136	511.333	1001.73
47	90.2662	515.029	1008.76
48	90.3487	538.828	1021.88
49	90.3521	610.744	1027.95
50	90.3888	659.493	1035.73
51	90.4025	688.24	1069.63
52	90.4539	724.954	1072.5
53	90.5814	732.492	1080.36
54	90.6938	736.853	1094.09
55	90.7301	753.604	1107.32
56	90.9397	785.711	1148.12
57	91.1845	793.474	1177.39
58	91.2291	812.558	1186.25
59	91.3723	820.367	1204.36
60	91.584	829.042	1215.31
61	93.1349	840.647	1229.01
62	93.4432	889.527	1253.48
63	93.9849	946.81	1253.95
64	95.8159	962.209	1256.73
65	98.0751	967.237	1274.42
66	105.203	990.115	1284.88
67	105.242	1010.83	1296.69
68	105.281	1012.32	1297.77
69	105.3	1014.04	1300.58
70	105.312	1027.3	1308.28
71	105.47	1029.37	1345.18
72	105.493	1037.89	1395.04
73	105.537	1058.06	1427.2
74	105.561	1058.07	1507.81
75	105.592	1062.2	1542.4
76	105.616	1062.81	1557.05
77	105.75	1069.8	1567.53
78	105.952	1091.62	1592.56
79	106.235	1106.25	1667.83
80	106.668	1108.42	1692.43
81	106.882	1108.54	1745.77
82	107.333	1113.2	1768.03
83	108.552	1124.67	1816.62
84	111.506	1129.78	1852.49
85	114.86	1133.59	1876.64
86	115.968	1151.7	2007.33
87	120.33	1156	2037.89
88	120.354	1161.62	2190.46
89	120.66	1179.33	2219.12
90	120.699	1190.47
91	121.95	1222.78
92	122.452	1232.77
93	122.906	1235.25
94	122.988	1241.29
95	123.227	1256.94
96	124.371	1259.46
97	127.703	1283.79
98	129.248	1337.53
99	129.354	1342.64
100	131.772	1367.54
101	135.085	1370.47
102	135.131	1371.04
103	135.142	1397.87
104	135.269	1412.65
105	135.456	1414.07
106	135.538	1475.69
107	135.544	1487.08
108	135.545	1491.25
109	135.708	1512.15
110	135.753	1557.61
111	135.829	1594.45
112	135.949	1600.29
113	136.017	1641.03
114	137.188	1680.2
115	139	1689.89
116	141.938	1711.07
117	142.033	1775.72
118	145.335	1787.09
119	146.377	1916.84
120	148.797	1945.51
121	149.721	2051.92
122	150.378	2212.01
123	150.544	2461.56
124	152.027	2511.28
125	157.209
126	157.318
127	159.665
128	160.416
129	165.236
130	165.262
131	165.281
132	165.297
133	165.404
134	165.569
135	165.663
136	165.683
137	166.309
138	166.576
139	166.587
140	173.924
141	174.103
142	180.313
143	180.405
144	180.436
145	181.541
146	182.232
147	182.244
148	183.593
149	183.861
150	186.404
151	187.147
152	190.052
153	195.153
154	195.189
155	195.317
156	195.385
157	195.54
158	195.654
159	195.672
160	195.694
161	195.892
162	196.096
163	196.952
164	199.869
165	203.712
166	204.24
167	210.99
168	211.181
169	211.317
170	212.617
171	212.725
172	212.944
173	215.321
174	219.384
175	219.753
176	223.168
177	225.251
178	225.283
179	225.466
180	225.473
181	225.509
182	225.546
183	225.546
184	225.96
185	226.27
186	226.332
187	226.335
188	226.53
189	226.65
190	227.029
191	227.265
192	227.729
193	229.765
194	231.281
195	235.191
196	238.031
197	240.066
198	240.228
199	240.457
200	240.705
201	240.975
202	241.772
203	241.787
204	242.323
205	243.596
206	246.244
207	255.258
208	255.323
209	255.415
210	255.718
211	255.901
212	256.167
213	256.26
214	256.708
215	256.836
216	257.76
217	259.14
218	263.736
219	270.301
220	270.314
221	270.336
222	270.412
223	270.474
224	270.592
225	270.644
226	271.986
227	273.93
228	276.384
229	279.337
230	285.077
231	285.103
232	285.604
233	285.778
234	286.267
235	286.492
236	288.124
237	289.486
238	291.789
239	292.31
240	292.788
241	298.614
242	300.464
243	300.474
244	300.772
245	301.147
246	301.161
247	301.638
248	301.816
249	303.471
250	303.833
251	306.987
252	309.153
253	310.803
254	315.557
255	315.593
256	315.685
257	315.854
258	316.096
259	316.714
260	317.344
261	317.702
262	317.775
263	317.802
264	317.848
265	318.295
266	318.53
267	320.206
268	321.602
269	324.586
270	324.6
271	326.622
272	330.56
273	330.794
274	331.189
275	331.673
276	333.465
277	340.056
278	341.615
279	345.41
280	345.822
281	345.967
282	346.058
283	346.754
284	347.584
285	348.321
286	349.585
287	349.657
288	355.197
289	356.661
290	360.418
291	360.652
292	360.775
293	361.348
294	361.754
295	362.103
296	363.538
297	364.678
298	366.024
299	372.475
300	372.713
301	376.527
302	376.671
303	377.63
304	378.57
305	381.369
306	384.791
307	386.155
308	390.41
309	391.327
310	391.987
311	392.518
312	395.134
313	396.485
314	401.017
315	405.771
316	405.953
317	405.961
318	409.207
319	411.598
320	415.635
321	416.281
322	419.156
323	421.068
324	422.313
325	422.592
326	424.19
327	428.515
328	433.393
329	435.355
330	435.796
331	436.639
332	436.74
333	436.761
334	437.943
335	440.98
336	443.511
337	450.369
338	450.665
339	451.149
340	451.411
341	451.424
342	452.068
343	453.292
344	454.127
345	454.177
346	454.795
347	457.596
348	460.903
349	465.541
350	465.72
351	465.857
352	465.911
353	466.181
354	466.339
355	467.032
356	467.286
357	468.148
358	469.151
359	471.863
360	476.08
361	481.116
362	481.279
363	481.316
364	481.611
365	486.32
366	489.559
367	495.974
368	496.232
369	497.854
370	498.202
371	506.514
372	509.412
373	510.524
374	510.743
375	511.181
376	512.252
377	512.401
378	513.241
379	517.53
380	517.744
381	526.269
382	526.337
383	528.71
384	529.067
385	529.296
386	531.515
387	535.582
388	541.612
389	543.98
390	546.961
391	552.343
392	553.679
393	555.19
394	556.419
395	556.685
396	557.164
397	558.677
398	558.907
399	560.304
400	564.995
401	568.694
402	571.468
403	572.406
404	575.192
405	576.064
406	578.158
407	580.145
408	582.037
409	583.143
410	583.277
411	585.683
412	586.245
413	586.972
414	588.725
415	591.535
416	592.368
417	596.196
418	599.415
419	600.84
420	608.32
421	608.336
422	608.553
423	610.607
424	615.144
425	616.121
426	619.794
427	623.496
428	626.343
429	628.461
430	630.925
431	631.285
432	634.84
433	637.351
434	638.947
435	645.699
436	652.579
437	657.558
438	660.876
439	661.228
440	661.726
441	662.636
442	662.842
443	663.229
444	663.503
445	671.449
446	672.213
447	673.215
448	676.361
449	676.468
450	676.661
451	678.412
452	679.528
453	679.539
454	684.771
455	685.095
456	686.411
457	690.274
458	690.442
459	691.185
460	691.946
461	696.008
462	702.858
463	705.956
464	706.338
465	706.944
466	707.136
467	707.655
468	707.76
469	710.702
470	712.169
471	713.178
472	714.536
473	720.687
474	724.19
475	724.711
476	724.986
477	726.104
478	726.179
479	726.877
480	732.862
481	733.85
482	737.271
483	737.366
484	739.992
485	742.078
486	745.944
487	746.682
488	751.436
489	760.424
490	760.911
491	768.318
492	769.937
493	773.572
494	780.81
495	782.86
496	787.009
497	790.383
498	791.54
499	796.649
500	797.042
501	797.11
502	797.674
503	798.157
504	798.225
505	801.263
506	813.268
507	815.419
508	816.014
509	826.303
510	826.512
511	827.077
512	833.274
513	837.826
514	840.024
515	851.536
516	856.582
517	858.825
518	864.076
519	873.585
520	875.646
521	876.265
522	882.553
523	882.982
524	886.955
525	891.294
526	916.569
527	917.885
528	918.174
529	920.014
530	920.717
531	931.288
532	931.303
533	932.998
534	933.579
535	943.88
536	946.198
537	946.781
538	947.378
539	950.421
540	952.616
541	953.209
542	953.737
543	969.891
544	970.007
545	973.594
546	974.402
547	977.245
548	977.432
549	977.81
550	979.109
551	979.853
552	993.33
553	994.326
554	994.913
555	995.022
556	996.604
557	1002.86
558	1007.23
559	1009.92
560	1011.13
561	1012.03
562	1014.05
563	1017.68
564	1018.96
565	1019.53
566	1019.77
567	1020.93
568	1022.21
569	1025.51
570	1027.66
571	1032.63
572	1036.11
573	1038.5
574	1040.2
575	1041.55
576	1041.77
577	1045.83
578	1052.71
579	1053.58
580	1056.67
581	1056.78
582	1059.54
583	1059.61
584	1063.35
585	1064.84
586	1068.82
587	1069.02
588	1070.37
589	1071.67
590	1077.85
591	1082.41
592	1082.63
593	1082.87
594	1084.07
595	1088.54
596	1090.25
597	1096.82
598	1106.19
599	1108.12
600	1109.08
601	1109.84
602	1116.04
603	1116.91
604	1116.93
605	1118.26
606	1121.81
607	1125.45
608	1127.49
609	1129
610	1129.66
611	1138.21
612	1140.16
613	1141.5
614	1142.09
615	1142.36
616	1143.99
617	1145.03
618	1148.42
619	1151.62
620	1156.83
621	1159.17
622	1160.48
623	1160.79
624	1161.4
625	1166.54
626	1167.58
627	1167.62
628	1168.19
629	1170.44
630	1172.39
631	1175.19
632	1179.69
633	1186.2
634	1187.37
635	1187.47
636	1187.66
637	1188.14
638	1189.38
639	1190.2
640	1192.25
641	1200.44
642	1200.52
643	1202.73
644	1204.18
645	1204.79
646	1205.38
647	1206.49
648	1209.46
649	1211.02
650	1211.93
651	1212.78
652	1215.04
653	1217.64
654	1219.37
655	1220.19
656	1220.72
657	1221.5
658	1223.12
659	1223.6
660	1224.36
661	1225.82
662	1226.68
663	1227.73
664	1228.27
665	1228.28
666	1233.14
667	1233.33
668	1233.4
669	1236.47
670	1240.1
671	1241.53
672	1241.99
673	1242.54
674	1244.34
675	1246.4
676	1248.12
677	1248.8
678	1250.19
679	1250.98
680	1251.47
681	1251.7
682	1252.46
683	1256.62
684	1259.48
685	1263.17
686	1263.55
687	1264.39
688	1267.2
689	1268.83
690	1270.49
691	1272.49
692	1273.02
693	1274.29
694	1274.86
695	1275.59
696	1276.22
697	1278.44
698	1279.36
699	1281.6
700	1282.62
701	1283.82
702	1286.68
703	1287.15
704	1289.52
705	1289.76
706	1291.24
707	1291.43
708	1293.53
709	1294.87
710	1295.84
711	1298.34
712	1299.92
713	1302.73
714	1303.37
715	1304.58
716	1307.01
717	1307.51
718	1308.03
719	1308.94
720	1309.77
721	1310.2
722	1312.51
723	1313.25
724	1313.54
725	1313.71
726	1313.71
727	1314.3
728	1314.87
729	1315.49
730	1318.73
731	1321.29
732	1324.36
733	1324.78
734	1324.9
735	1325.02
736	1326.64
737	1327.56
738	1327.96
739	1328.76
740	1331.43
741	1331.78
742	1332.69
743	1333.04
744	1333.34
745	1334.84
746	1340.33
747	1343.68
748	1346.01
749	1347.41
750	1348.12
751	1348.16
752	1350.58
753	1350.6
754	1351.62
755	1352.3
756	1352.8
757	1354.31
758	1360.86
759	1360.89
760	1370.72
761	1382.02
762	1388.59
763	1388.59
764	1389.58
765	1392.05
766	1401.74
767	1406.86
768	1410.97
769	1419.21
770	1422.51
771	1422.79
772	1423.86
773	1424.64
774	1424.68
775	1432.79
776	1434.48
777	1438.3
778	1439.24
779	1446.21
780	1447.71
781	1452.71
782	1452.86
783	1454.57
784	1459.08
785	1478.31
786	1483.97
787	1490.89
788	1492.11
789	1494.12
790	1496.84
791	1501.87
792	1503.52
793	1509.02
794	1514.72
795	1522.21
796	1522.46
797	1524.96
798	1525.02
799	1529.84
800	1533.44
801	1541.21
802	1551.45
803	1556.44
804	1564.21
805	1564.82
806	1571.99
807	1578.11
808	1594.85
809	1595.32
810	1601.36
811	1606.97
812	1619.43
813	1622.18
814	1643.46
815	1656.03
816	1657.06
817	1658.53
818	1667.27
819	1671.07
820	1676.08
821	1693.24
822	1712.62
823	1716.78
824	1719.54
825	1730.42
826	1744.63
827	1752.22
828	1765.09
829	1784.65
830	1791.99
831	1792.26
832	1807.54
833	1826.23
834	1828.48
835	1838.5
836	1893.01
837	1920.32
838	1920.43
839	1930.62
840	1959.24
841	1965.09
842	1969.83
843	1973.08
844	1993.52
845	2014.16
846	2024.25
847	2030.57
848	2047.48
849	2074.6
850	2079.55
851	2090.38
852	2109.18
853	2124.09
854	2129.35
855	2131.14
856	2132.29
857	2140.55
858	2156.23
859	2159.87
860	2200.25
861	2205.43
862	2223.56
863	2255.23
864	2255.81
865	2256.84
866	2294.75
867	2300.27
868	2350.39
869	2375.28
870	2379.66
871	2389.74
872	2423.38
873	2456.25
874	2460.26
875	2478.39
876	2501.49
877	2511.52
878	2533.75
879	2560.26
880	2605.15
881	2606.65
882	2608.64
883	2624.17
884	2697.48
885	2913.47
886	2991.48
