# Supplementary material for: Tuning hydrogel properties and Schwann cell behavior through microchannel size control in magnetically templated hydrogels
Source: Biomater Sci. 2026 Apr 30;14(11):2995–3012. doi: 10.1039/d5bm01573a (PMC13130880; doi:10.1039/d5bm01573a)
Supplement: BM-014-D5BM01573A-s001 [file BM-014-D5BM01573A-s001.zip › Data/Figure 4H.csv]

Chain	Diameters (�m)
	32	62	90
1	53.13593	96.57649	112.9235
2	47.91882	86.52059	133.984
3	62.9335	92.54845	142.2734
4	50.51501	87.34733	122.2143
5	57.04069	88.45076	117.5651
6	59.4573	106.5986	110.508
7	54.2185	75.02802	126.6889
8	62.53533	87.42128	121.2171
9	53.17516	94.95559	139.7365
10	54.77834	86.3203	103.048
11	51.54969	90.31284	120.8646
12	50.81414	72.73307	85.61371
13	68.06315	84.32816	107.3094
14	61.07003	83.60904	143.2316
15	62.08567	98.81895	127.3003
16	54.29425	74.52687	110.9029
17	37.61817	83.63459	130.9429
18	72.54369	101.0589	93.77494
19	49.87087	85.76324	109.6379
20	58.14973	90.51532	135.8334
21	55.3946	90.81727	125.18
22	49.89976	90.20147	112.7967
23	61.09984	91.53309	94.58507
24	54.34859	94.42623	104.4909
25	56.01306	100.2269	121.1422
26	61.56681	96.29779	116.7183
27	56.11939	86.67619	122.9296
28	58.58132	93.50045	79.51073
29	54.25119	97.56729	132.6627
30	59.9412	96.9788	129.2731
31	66.83667	101.8761	97.82831
32	55.6156	94.39816	103.4281
33	52.2218	60.31141	147.6042
34	61.61389	81.35425	102.6588
35	61.03664	91.29226
36	59.10406	103.751	135.5335
37	63.97744	60.61911	110.9282
38	57.65187	95.11944	116.1917
39	61.26474	90.37048	108.1587
40	60.16541	87.77978	133.5388
41	55.50696	67.90393	113.4401
42	51.46231	96.63681	125.9187
43	58.01014	86.47273	113.8657
44	58.50442	97.58089	117.9443
45	60.91947	96.96436	76.88563
46	68.42948		95.53083
47	50.60571	85.70639	128.7855
48	55.31225	81.52752	113.7792
49	54.60463	95.59535	101.6922
50	30.30505	91.54861	139.295
51	51.22131	101.815	93.93002
52	54.403	98.05087	124.4988
53	53.99993	91.54083	96.81149
54	51.26025	89.15747	106.2117
55	60.12185	112.2433	103.0007
56	63.86974	92.93126	127.9279
57	41.44042	96.83505	95.48263
58	55.45142	98.69381	125.7814
59	51.37929	98.99582	114.9919
60	60.52792	97.99193
61	48.14237	102.5745	108.4202
62	56.92196	102.8772	109.2621
63	51.45015	92.74141	131.6839
64	43.45921	98.81157	120.8165
65	45.30961	104.1755	115.5514
66	56.60548	106.4372	111.8317
67	67.19664	96.27052	144.2671
68	54.17898	91.1921	117.7091
69	62.27145	89.02674	134.6152
70	55.62211	107.1293	110.6129
71	56.84859	89.54437	101.9854
72	57.62631	81.02445	125.681
73	58.08728	67.68893	90.59703
74	56.0869	75.31733	124.3771
75	56.76323	100.0598	180.9243
76	44.50805	89.9088	122.6393
77	54.54767	85.26175	154.6379
78	54.66596	87.96041	121.927
79	55.50314	101.951	132.4082
80	56.8664		129.2462
81	46.43805	86.89507	110.2693
82	56.73296	92.06058	154.7045
83	59.61939	94.79888	117.9693
84	44.26242	91.05575	153.9989
85	57.72961	88.42546	121.2744
86	61.76296	84.69185	136.1166
87	58.57188	96.30213	99.36909
88	51.243	91.39917	158.2816
89	43.29404	84.01129	111.7297
90	63.12026	75.38455	114.445
91	56.96444	102.6531	72.56617
92	58.81193	83.62846
93	62.40874	76.54978
94	51.95219	91.80613
95	53.26089	88.96896
96	52.17623	96.11187
97	53.12998	81.66327
98	43.97366	107.744
99	61.0107	94.24441
100	57.24643	93.17952
101	56.11499	89.63397
102	57.5054	87.00408
103	60.50278	92.74336
104	45.94919	83.77242
105	61.5636	87.19632
106	59.18072	95.74327
107	56.12859	89.55806
108	57.54238	89.50763
109	54.04088	82.727
110	60.4792	88.10719
111	50.6028	91.48457
112	83.3432	80.32049
113	52.32197	96.99682
114	69.78376	90.16038
115	63.0483	100.9712
116	54.3882	93.57941
117	39.98487	122.4425
118	43.87967	66.9506
119	41.80517	96.45673
120	50.19645	92.02619
121	42.76375	62.65426
122	59.88617	94.07263
123	50.11808	90.80218
124	22.09708	83.00515
125	49.53247	79.57179
126	53.96717	77.50908
127	48.38955
128	45.18279
129	53.02921
130	57.61384
131	44.57742
132	41.51321
133	53.69781
134	42.74534
135	56.86328
136	51.82591
137	57.68277
138	55.38266
139	59.22826
140	48.31198
141	67.15627
142	50.49311
143	44.49834
144	42.50935
145	61.54464
146	35.62866
147	61.83867
148	35.3268
149	47.08509
150	46.38565
151	53.96716
152	46.14182
153	34.73291
154	65.0033
155	59.21859
156	38.62145
157	58.51374
158	60.36315
159	45.55274
160	65.27612
161	62.88754
162	30.47657
163	54.49322
164	52.60164
165	53.279
166	40.34654
167	56.66128
168	45.88663
169	49.48568
170	66.98297
171	55.54874
172	48.88957
173	54.09601
174	48.37953
175	54.96584
176	50.16794
177	55.84121
178	59.17123
179	56.59523
180	46.96235
181	50.65367
182	52.58602
183	54.10629
184	52.33015
185	36.8844
186	65.26008
187	47.43639
188	54.59765
189	36.07885
190	47.92116
191	59.48334
192	48.77196
193	52.85493
194	62.28148
195	52.69308
196	61.11377
197	46.81021
198	57.89448
199	44.14895
200	24.45401
201	51.35015
202	48.43752
203	52.60877
204	49.33047
205	51.53186
206	37.0984
207	47.16648
208	59.35185
209	46.3139
210	46.03552
211	60.91495
212	46.72425
213	55.684
214	52.62095
215	39.113
216	50.40357
217	56.20424
218	44.49478
219	28.93946
220	50.50624
221	52.88822
222	55.3878
223	51.19173
224	54.58967
225	52.84469
226	55.88785
227	40.27704
228	48.14664
229	56.62429
230	52.77047
231	51.69245
232	50.8583
233	56.09273
234	54.8093
235	44.1565
236	48.09852
237	67.60536
238	37.31855
239	52.01485
240	55.63914
241	51.69827
242	48.31173
243	41.14003
244	49.76713
245	39.74379
246	45.80154
247	54.84726
248	48.69979
249	56.21719
250	53.5984
251	42.28571
252	48.33341
253	49.74889
254	59.41656
255	58.96127
256	58.47225
257	53.99501
258	48.43828
259	35.94524
260	54.69551
261	50.06817
262	64.38004
263	49.1061
264	56.09911
265	55.72693
266	60.91485
267	73.01407
268	53.5788
269	53.0811
270	58.7497
271	59.86657
272	53.33425
273	51.63702
274	41.58448
275	63.49813
276	38.73026
277	38.17754
278	56.96249
279	60.32665
280	47.73517
281	47.58333
282	52.00463
283	52.19509
284	50.72774
285	45.64822
286	46.77693
287	53.4697
288	60.77149
289	59.13423
290	56.01725
291	48.09442
292	65.1599
293	51.64056
294	45.75421
295	54.0344
296	55.48595
297	58.59659
298	54.48406
299	49.84376
300	55.44141
301	57.56448
302	38.21214
303	21.86314
304	65.81811
305	37.53032
306	45.06424
307	59.24518
308	52.80993
309	50.83525
310	60.26821
311	31.73774
312	35.58486
313	19.64507
314	34.60954
315	43.08211
316	59.77206
317	54.03349
318	52.0173
319	59.62116
320	41.51313
321	41.51326
322	46.95429
323	45.02787
324	49.81575
325	54.56929
326	26.40604
327	43.20305
328	40.10297
329	47.63053
330	33.06039
331	51.37294
332	47.58723
333	63.60132
334	50.12806
335	42.55355
336	65.62113
337	42.58081
338	30.16847
339	30.47561
340	33.49076
341	38.35184
342	52.93245
343	52.744
344	59.25352
345	57.24002
346	57.66686
347	54.1929
348	63.25711
349	54.30709
350	47.16491
351	60.25375
352	58.13769
353	37.24374
354	57.58261
355	51.95748
356	57.34495
357	56.15217
358	43.92674
359	57.06751
360	44.64284
361	56.56122
362	47.47749
363	58.06168
364	55.01817
365	52.86531
366	59.99315
367	59.12832
368	53.11368
369	58.57681
370	52.17268
371	58.30463
372	56.59353
373	58.16811
374	52.94648
375	39.36336
376	55.54333
377	51.06279
378	56.265
379	50.28818
380	56.76554
381	48.0024
382	45.18432
383	51.8896
384	58.23884
385	55.64643
386	40.62779
387	52.98353
388	46.21873
389	57.59435
390	49.71514
391	54.72319
392	55.82816
393	41.22392
394	55.43055
395	52.14454
396	45.21721
397	54.44792
398	55.11397
399	52.71374
400	55.85075
401	62.89105
402	58.0179
403	54.50545
404	31.29549
405	56.94405
406	43.17681
407	49.37661
408	51.78111
409	52.48169
410	56.27284
411	56.72225
412	63.46921
413	42.33521
414	55.58401
415	54.22373
416	47.06403
417	49.94878
418	52.3724
419	62.37036
420	53.60006
421	51.23494
422	50.9762
423	51.53838
424	42.8398
425	58.09442
426	60.18543
427	56.17308
428	58.48441
429	48.29623
430	53.69418
431	49.4441
432	44.65742
433	60.24149
434	55.43347
435	57.2875
436	59.96515
437	59.85246
438	56.15749
439	52.22084
440	53.3003
441	72.38518
442	60.9005
443	69.38079
444	54.94344
445	59.57641
446	68.69893
447	57.27994
448	53.7251
449	52.11139
450	65.37233
451	60.78489
452	56.11018
453	44.2823
454	62.81321
455	71.20946
456	47.53114
457	49.84792
458	49.13898
459	65.00038
460	57.94283
461	56.13201
462	60.02557
463	51.16807
464	54.45645
465	65.55031
466	63.80549
467	60.26141
468	47.52369
469	54.54458
470	55.79552
471	47.92975
472	47.26113
473	61.5243
474	25.04508
475	35.02332
476	44.04593
477	47.71398
478	53.22832
479	65.44828
480	35.47106
481	54.78739
482	48.49086
483	58.67214
484	51.53511
485	49.66077
486	58.41115
487	52.79554
488	48.92846
489	59.62213
490	53.76659
491	52.31285
492	52.13505
493	23.68514
494	49.05822
495	59.92547
496	55.89173
497	56.38199
498	55.79658
499	39.54042
500	59.74343
501	25.3196
502	56.93902
503	56.66311
504	54.9728
505	42.34559
506	69.33469
507	59.82052
508	35.4421
509	49.81578
510	53.7144
511	55.78224
512	51.49062
513	55.90715
514	54.25905
515	53.04263
516	63.95201
517	50.70196
518	58.34803
519	23.70433
520	47.74297
521	38.09887
522	32.87338
523	49.55832
524	59.95934
525	18.26637
526	62.66051
527	44.93595
528	53.91697
529	70.16323
530	67.34356
531	49.66091
532	52.49048
533	50.0308
534	58.84883
535	61.87019
536	64.76294
537	61.5608
538	55.52652
539	58.51344
540	49.61732
541	53.43123
542	47.49029
543	32.53296
544	40.17933
545	47.32264
546	56.47496
547	13.49804
548	53.75944
549	45.00576
550	54.82314
551	48.1096
552	47.93638
553	55.94025
554	52.65599
555	51.41873
556	50.27057
557	50.7797
558	52.28584
559	40.99825
560	43.96418
561	48.315
562	49.92537
563	55.67475
564	49.78803
565	58.22536
566	52.37034
567	50.96888
568	52.24103
569	53.77537
570	56.09439
571	56.95338
572	47.3065
573	56.30952
574	59.22701
575	46.41175
576	45.56138
577	46.31697
578	53.32225
579	51.40695
580	51.63845
581	44.12202
582	46.85678
583	53.29797
584	46.55001
585	51.82258
586	43.11607
587	29.04927
588	48.832
589	49.20179
590	56.75149
591	49.50375
592	54.1258
593	43.77961
594	54.0941
595	47.70395
596	46.77144
597	48.20781
598	51.67922
599	46.74348
600	40.71967
601	35.53226
602	45.93366
603	54.58441
604	52.12399
605	49.54966
606	18.47151
607	54.95966
608	53.00429
609	43.77889
610	41.01722
611	52.16624
612	27.32221
613	51.36833
614	47.1749
615	22.9197
616	44.23023
617	40.96075
618	44.70645
619	49.6652
620	52.49003
621	51.65877
622	52.44256
623	51.58294
624	33.07939
625	55.54194
626	51.66381
627	57.23995
628	56.88205
629	36.22267
630	53.24139
631	53.62715
632	41.24016
633	49.81436
634	44.60403
635	53.78619
636	45.02349
637	48.35094
638	46.96159
639	56.71475
640	44.78574
641	41.38668
642	47.1327
643	50.99734
644	52.18846
645	56.17569
646	53.14104
647	29.37347
648	58.53344
649	41.31195
650	45.90154
651	49.82185
652	49.89479
653	48.88404
654	34.13717
655	54.13982
656	58.01107
657	54.1534
658	59.95178
659	49.13989
660	57.76431
661	28.72206
662	46.93988
663	56.93395
664	67.18814
665	51.95778
666	53.63174
667	54.16185
668	42.8598
669	22.8045
670	47.46269
671	24.36065
672	41.69475
673	32.35049
674	44.50303
675	38.9098
676	49.24864
677	16.17137
678	46.81439
679	34.30044
680	49.81582
681	49.81585
682	48.95086
683	50.79766
684	47.92683
685	44.15051
686	33.6127
687	38.8798
688	41.95072
689	49.60002
690	48.34952
691	60.7538
692	46.5011
693	36.28488
694	51.35191
695	53.04771
696	54.92793
697	27.91476
698	42.54913
699	26.26059
700	37.98133
701	45.06549
702	55.54271
703	52.59148
704	55.55389
705	39.42869
706	44.98974
707	46.86043
708	47.11229
709	51.19103
710	55.89609
711	66.54646
712	46.05186
713	56.31346
714	51.33503
715	51.20553
716	39.00604
717	55.41969
718	59.69701
719	49.71874
720	55.27291
721	43.56893
722	54.34738
723	49.03841
724	44.86328
725	54.53659
726	51.73089
727	51.80933
728	55.37092
729	47.54746
730	33.09758
731	51.30105
732	53.81742
733	52.2492
734	57.7173
735	50.63402
736	48.04933
737	35.99435
738	47.27123
739	55.79351
740	47.27182
741	28.59914
742	44.95466
743	43.97193
744	40.86216
745	55.53394
746	45.3904
747	59.36217
748	55.19198
749	44.65938
750	52.45857
751	53.69619
752	49.09422
753	43.51588
754	37.77822
755	46.37347
756	53.39632
757	36.56028
758	49.48671
759	43.55876
760	52.06518
761	53.91903
762	48.45409
763	48.04607
764	64.30092
765	52.03207
766	53.86907
767	49.96067
768	51.24553
769	55.33427
770	51.22427
771	50.56434
772	54.29074
773	52.53404
774	41.85044
775	51.79587
776	40.03927
777	55.84146
778	47.26595
779	43.35552
780	43.85697
781	62.64123
782	51.38474
783	43.98269
784	45.35131
785	52.2248
786	38.47208
787	60.1092
788	59.13396
789	63.7598
790	60.58831
791	50.15674
792	54.43358
793	60.00708
794	48.47249
795	47.55028
796	47.13922
797	51.99019
798	43.18826
799	66.07808
800	50.37381
801	38.09029
802	52.15915
803	43.1394
804	44.40594
805	48.51493
806	51.16427
807	60.65072
808	48.17058
809	48.0394
810	45.39031
811	42.76413
812	56.65079
813	42.61514
814	53.99508
815	55.08823
816	54.23949
817	47.32524
818	44.02872
819	54.46058
820	53.53107
821	51.57169
822	47.72809
823	49.79129
824	37.86082
825	60.38258
826	42.3145
827	55.54363
828	51.8733
829	58.48201
830	49.97555
831	47.15188
832	65.04002
833	46.7635
834	40.55584
835	64.4286
836	62.96553
837	61.31141
838	19.72754
839	57.97586
840	43.85874
841	34.98649
842	41.04561
843	35.82013
844	46.3244
845	36.76011
846	45.12289
847	33.90831
848	44.37667
849	43.20749
850	60.13301
851	31.7474
852	54.5315
853	54.87423
854	47.80434
855	42.77704
856	41.1705
857	30.65422
858	39.34456
859	33.36615
860	27.8824
861	42.32447
862	52.7624
863	57.74203
864	45.22309
865	45.70973
866	54.42415
867	39.74758
868	44.25119
869	43.03843
870	56.41924
871	37.54435
872	39.84102
873	41.07786
874	55.6615
875	55.6411
876	51.16766
877	43.01561
878	35.81249
879	48.4327
880	38.93233
881	40.17708
882	41.51328
883	31.89184
884	39.87778
885	40.17623
