# Supplementary material for: Tuning hydrogel properties and Schwann cell behavior through microchannel size control in magnetically templated hydrogels
Source: Biomater Sci. 2026 Apr 30;14(11):2995–3012. doi: 10.1039/d5bm01573a (PMC13130880; doi:10.1039/d5bm01573a)
Supplement: BM-014-D5BM01573A-s001 [file BM-014-D5BM01573A-s001.zip › Data/Figure 4I.csv]

Gel	Chains/mm3
	32	62	90
1	45.62911	11.79616	8.912656
2	39.16763	8.27441	6.220598
3	47.59303	13.26413	7.858347
4	40.36909
5	46.89659
