# Supplementary material for: Tuning hydrogel properties and Schwann cell behavior through microchannel size control in magnetically templated hydrogels
Source: Biomater Sci. 2026 Apr 30;14(11):2995–3012. doi: 10.1039/d5bm01573a (PMC13130880; doi:10.1039/d5bm01573a)
Supplement: BM-014-D5BM01573A-s001 [file BM-014-D5BM01573A-s001.zip › Data/Figure 4J.csv]

	32 �m							62 �m							90 �m
	Channels/mm2							Channels/mm2							Channels/mm2
Z-depth (�m)	Gel 1	Gel 2	Gel 3	Gel 4	Gel 5		Z-depth (�m)	Gel 1	Gel 2	Gel 3	Gel 4	Gel 5		Z-depth (�m)	Gel 1	Gel 2	Gel 3	Gel 4	Gel 5
-720	4.49827	10.72664	13.84083	15.57093	15.91696		-690	11.245675	5.536332	12.11073				-682.5	4.49827	5.536332	5.190311
-705	5.190311	10.72664	16.609	17.30104	19.72318		-675	11.93772	7.266436	13.84083				-667.5	5.190311	4.844291	4.844291
-690	10.0346	8.99654	13.84083	16.95502	20.0692		-660	11.76471	12.45675	12.80277				-652.5	5.536332	5.882353	4.844291
-675	17.30104	45.67474	22.83737	19.37716	23.18339		-645	13.14879	8.304498	13.49481				-637.5	7.266436	6.228374	5.536332
-660	22.49135	45.32872	41.86851	21.10727	18.68512		-630	12.80277	8.650519	14.53287				-622.5	7.612457	7.266436	6.228374
-645	42.21453	43.94464	42.56055	20.76125	24.9135		-615	12.80277	8.99654	15.57093				-607.5	7.958478	6.228374	5.882353
-630	41.86851	41.17647	40.83045	19.72318	22.49135		-600	12.45675	8.99654	14.87889				-592.5	9.688581	6.574394	6.920415
-615	41.52249	40.13841	40.83045	19.37716	18.68512		-585	12.45675	8.99654	13.49481				-577.5	9.688581	7.612457	6.574394
-600	40.48443	38.75433	39.10035	22.49135	22.14533		-570	12.97578	8.99654	13.14879				-562.5	9.688581	6.920415	7.958478
-585	40.13841	39.44637	38.06228	19.72318	23.18339		-555	12.45675	8.650519	13.14879				-547.5	10.38062	6.920415	8.304498
-570	40.13841	40.13841	37.71626	23.87543	22.83737		-540	12.28374	8.99654	12.45675				-532.5	9.342561	7.612457	7.266436
-555	40.48443	40.13841	37.02422	26.6436	25.95156		-525	11.93772	9.342561	11.41869				-517.5	7.958478	7.612457	7.958478
-540	40.48443	39.44637	38.4083	24.56747	26.98962		-510	12.45675	12.45675	11.07266				-502.5	7.612457	7.266436	8.650519
-525	40.48443	39.79239	37.71626	27.68166	35.98616		-495	12.110725	8.304498	11.76471				-487.5	7.612457	7.612457	8.99654
-510	40.83045	40.83045	38.06228	28.02768	37.71626		-480	11.937715	8.304498	11.76471				-472.5	8.650519	7.266436	8.650519
-495	40.13841	39.79239	37.71626	30.44983	36.6782		-465	12.45675	7.266436	12.11073				-457.5	7.612457	7.612457	8.650519
-480	39.10035	42.21453	39.44637	29.75779	35.29412		-450	11.591695	6.574394	12.45675				-442.5	7.958478	7.612457	9.342561
-465	38.4083	40.48443	40.48443	30.44983	34.60208		-435	10.899655	8.650519	13.14879				-427.5	8.304498	7.266436	8.99654
-450	35.64014	42.21453	39.44637	32.17993	34.9481		-420	10.38062	4.844291	12.80277				-412.5	7.612457	7.266436	8.304498
-435	35.98616	39.44637	39.10035	31.48789	35.64014		-405	10.2076105	4.844291	13.14879				-397.5	7.266436	6.920415	8.304498
-420	35.29412	39.44637	36.33218	31.48789	35.98616		-390	10.2076105	4.152249	13.14879				-382.5	6.920415	6.574394	7.958478
-405	33.56401	39.79239	35.98616	30.79585	36.6782		-375	9.68858	3.460208	12.11073				-367.5	6.574394	6.228374	7.958478
-390	33.56401	38.75433	37.37024	33.21799	37.02422		-360	9.8615905	2.768166	12.11073				-352.5	6.920415	7.612457	7.958478
-375	34.25606	40.48443	35.98616	31.83391	35.98616		-345	10.0346005	2.422145	11.07266				-337.5	6.920415	7.266436	7.266436
-360	35.98616	40.13841	36.33218	29.06574	37.37024		-330	9.8615905	3.806228	11.07266				-322.5	6.574394	3.806228	7.612457
-345	33.56401	39.79239	34.9481	27.33564	35.98616		-315	9.8615905	3.460208	11.07266				-307.5	6.920415	1.730104	7.266436
-330	33.56401	39.79239	35.98616	26.6436	37.37024		-300	9.515571	5.190311	10.38062				-292.5	7.266436	3.806228	7.612457
-315	33.91003	38.75433	35.98616	25.60554	37.02422		-285	9.6885805	4.844291	11.07266				-277.5	6.574394	6.920415	7.612457
-300	35.64014	39.79239	37.71626	26.6436	35.64014		-270	10.0346	3.806228	10.72664				-262.5	6.920415	8.304498	7.612457
-285	33.21799	41.17647	37.02422	28.02768	37.71626		-255	8.99654	4.49827	11.07266				-247.5	5.882353	4.49827	7.266436
-270	35.64014	42.21453	38.06228	27.33564	37.71626		-240	9.3425595	3.114187	10.0346				-232.5	5.190311	3.114187	7.266436
-255	33.91003	41.17647	37.02422	24.91349	38.4083		-225	8.8235285	5.190311	9.688581				-217.5	5.536332	4.49827	6.228374
-240	32.52595	40.83045	37.02422	23.87543	36.33218		-210	8.3044965	4.152249	9.342561				-202.5	5.882353	6.574394	6.228374
-225	32.17993	40.83045	38.4083	28.02768	35.98616		-195	8.1314875	3.806228	9.688581				-187.5	4.844291	5.190311	6.920415
-210	32.17993	41.17647	37.37024	22.14533	38.06228		-180	8.3044985	2.422145	8.99654				-172.5	4.844291	4.152249	6.228374
-195	33.21799	41.52249	38.06228	23.87543	38.06228		-165	7.266436	3.114187	8.99654				-157.5	5.190311	4.152249	5.536332
-180	32.87197	40.48443	37.37024	24.56747	39.10035		-150	7.0934255	2.422145	8.99654				-142.5	3.460208	3.806228	5.536332
-165	31.83391	39.10035	36.6782	23.52941	38.06228		-135	7.439449	3.806228	8.304498				-127.5	3.114187	3.460208	5.536332
-150	31.48789	39.44637	35.98616	29.06574	36.6782		-120	9.861594	4.49827	8.304498				-112.5	2.768166	7.266436	4.844291
-135	31.48789	40.13841	35.29412	26.29758	36.33218		-105	8.1314895	3.114187	7.958478				-97.5	2.768166	5.190311	5.190311
-120	31.14187	42.56055	35.98616	26.98962	37.37024		-90	7.439446	3.806228	8.99654				-82.5	2.768166	4.152249	5.536332
-105	32.52595	40.83045	34.60208	33.56401	38.06228		-75	8.6505205	4.152249	7.958478				-67.5	3.114187	5.882353	5.882353
-90	32.52595	39.44637	34.9481	34.60208	37.37024		-60	8.3044965	7.612457	8.304498				-52.5	3.806228	4.844291	5.882353
-75	33.56401	39.79239	34.9481	32.17993	38.06228		-45	8.304496	3.806228	7.958478				-37.5	3.114187	6.574394	6.228374
-60	31.48789	40.48443	35.64014	33.91003	36.33218		-30	10.2076115	4.152249	7.266436				-22.5	1.730104	4.49827	6.574394
-45	32.17993	37.37024	34.25606	33.21799	39.44637		-15	7.266434	5.190311	5.882353				-7.5	1.730104	6.574394	5.882353
-30	34.25606	38.06228	33.56401	32.52595	38.75433		0	9.1695505	4.49827	6.920415				7.5	1.730104	6.920415	6.228374
-15	33.91003	38.06228	34.9481	32.17993	39.44637		15	9.688583	4.49827	10.38062				22.5	1.730104	4.844291	5.882353
0	33.56401	37.37024	35.64014	31.48789	39.44637		30	9.3425605	5.536332	7.266436				37.5	1.384083	4.844291	10.0346
15	32.87197	36.6782	34.60208	31.48789	38.4083		45	9.861592	5.190311	10.72664				52.5	1.038062	6.920415	8.650519
30	31.48789	35.98616	34.60208	31.14187	40.13841		60	10.5536335	4.152249	8.650519				67.5	1.038062	7.266436	6.920415
45	32.17993	35.64014	34.60208	31.83391	39.79239		75	9.1695525	5.190311	5.536332				82.5	1.384083	5.536332	7.612457
60	31.83391	35.98616	33.56401	31.14187	40.83045		90	8.9965375	5.190311	10.0346				97.5	1.730104	5.190311	6.228374
75	31.83391	34.60208	32.17993	29.06574	40.13841		105	10.2076145	4.152249	6.228374				112.5	1.730104	7.266436	8.650519
90	32.52595	35.64014	32.52595	31.48789	39.44637		120	9.688581	4.844291	6.574394				127.5	2.076125	6.574394	5.882353
105	29.41176	33.56401	30.79585	32.17993	38.06228		135	8.477509	5.882353	8.650519				142.5	1.038062	3.460208	7.612457
120	31.14187	33.91003	31.48789	32.17993	40.13841		150	7.439446	5.882353	8.650519				157.5	2.768166	5.190311	8.650519
135	32.17993	32.87197	31.14187	32.17993	39.10035		165	6.920415	5.190311	7.266436				172.5	2.768166	5.190311	8.304498
150	31.48789	31.83391	32.17993	32.87197	38.4083		180	7.266436	4.49827	10.72664				187.5	2.422145	4.844291	8.650519
165	32.17993	31.48789	32.52595	32.52595	36.6782		195	7.0934255	6.920415	4.49827				202.5	4.152249	5.882353	7.612457
180	32.87197	33.21799	32.17993	32.87197	38.06228		210	6.920415	7.266436	6.228374				217.5	3.806228	6.228374	8.99654
195	32.17993	33.91003	31.48789	32.52595	38.4083		225	7.266436	5.882353	7.266436				232.5	3.460208	7.612457	7.958478
210	32.52595	33.91003	31.14187	32.52595	38.06228		240	6.9204155	5.190311	4.49827				247.5	3.114187	6.920415	8.99654
225	31.48789	33.91003	29.75779	32.87197	38.06228		255	7.0934255	5.190311	6.920415				262.5	5.190311	3.460208	5.536332
240	32.52595	33.21799	29.41176	32.52595	36.33218		270	6.401384	2.422145	7.612457				277.5	5.190311	4.152249	7.958478
255	31.48789	34.25606	31.14187	34.25606	37.02422		285	5.7093425	4.49827	3.806228				292.5	3.806228	4.844291	8.650519
270	32.52595	33.91003	31.14187	34.9481	36.33218		300	6.055363	5.536332	4.49827				307.5	3.114187	3.806228	7.266436
285	32.87197	33.21799	31.14187	31.48789	38.75433		315	5.190311	5.882353	6.574394				322.5	4.152249	4.152249	6.574394
300	34.25606	31.83391	29.75779	34.9481	39.44637		330	6.0553635	6.574394	4.152249				337.5	4.49827	4.844291	7.612457
315	33.21799	32.87197	30.44983	35.29412	38.4083		345	4.6712805	6.228374	6.228374				352.5	5.882353	6.574394	6.920415
330	33.56401	33.21799	30.79585	35.29412	39.10035		360	6.574394	7.266436	8.304498				367.5	2.768166	3.460208	7.612457
345	33.91003	33.21799	31.83391	34.60208	39.79239		375	6.7474045	9.688581	7.266436				382.5	1.038062	4.844291	7.612457
360	34.60208	34.25606	32.87197	35.64014	38.4083		390	5.1903115	9.688581	5.882353				397.5	4.152249	4.844291	6.920415
375	34.9481	33.91003	32.17993	35.29412	38.4083		405	5.7093425	8.650519	6.920415				412.5	3.806228	7.266436	7.612457
390	32.87197	34.25606	31.83391	35.29412	38.06228		420	6.0553635	10.0346	5.190311				427.5	3.460208	7.266436	5.190311
405	33.91003	35.29412	32.87197	36.6782	39.10035		435	6.0553635	7.612457	6.574394				442.5	3.806228	5.536332	8.99654
420	32.87197	35.29412	35.29412	36.6782	39.44637		450	5.1903115	6.574394	7.266436				457.5	3.114187	6.228374	6.574394
435	33.91003	35.98616	35.29412	37.37024	40.13841		465	6.2283735	6.574394	6.228374				472.5	4.152249	6.228374	7.612457
450	35.29412	34.9481	36.33218	37.02422	39.44637		480	5.882353	5.536332	7.266436				487.5	4.49827	5.190311	8.304498
465	36.33218	34.25606	37.37024	36.6782	38.75433		495	7.612457	6.574394	4.844291				502.5	3.114187	3.806228	6.228374
480	36.6782	35.29412	38.06228	38.4083	40.13841		510	7.0934255	6.228374	4.152249				517.5	4.152249	7.266436	4.844291
495	35.98616	36.33218	38.75433	37.37024	39.44637		525	7.266436	6.920415					532.5	5.190311	6.920415	5.882353
510	39.44637	36.33218	39.10035	38.75433	39.44637		540	7.6124565	6.574394					547.5	1.730104	7.958478	6.920415
525	39.44637	35.98616	41.52249	40.13841	41.17647		555	8.996539	5.882353					562.5	2.768166	9.688581	9.342561
540	40.83045	34.9481	42.56055	40.48443	41.17647		570	7.439446	7.958478					577.5	3.460208	6.920415	8.650519
555	40.83045	37.37024	45.67474	40.83045	40.48443		585	7.612457	6.574394					592.5	8.304498	8.304498	10.0346
570	40.48443	40.83045	48.44291	39.44637	41.52249		600	7.4394465	7.266436					607.5	4.49827	9.688581	6.920415
585	44.63668	44.9827	52.94118	39.79239	42.56055		615	8.1314875	7.266436					622.5	4.49827	9.342561	11.76471
600	44.29066	49.13495	55.0173	40.83045	44.9827		630	7.6124565	7.958478					637.5	4.152249	16.609	11.41869
615	42.56055	53.2872	57.09343	40.48443	47.40484		645	7.612457	9.342561					652.5		4.844291	12.45675
630	39.79239	54.67128	59.16955	43.94464	50.17301		660	6.574394	12.80277					667.5			4.152249
645	39.44637	52.59516	58.13149	48.44291	52.94118		675	4.49827	11.41869					682.5			12.45675
660		47.40484	55.36332	46.7128			690		10.72664
675		44.9827	50.51903
690		41.52249	47.40484
705		39.44637	41.86851
720		31.83391
