# Supplementary material for: Tuning hydrogel properties and Schwann cell behavior through microchannel size control in magnetically templated hydrogels
Source: Biomater Sci. 2026 Apr 30;14(11):2995–3012. doi: 10.1039/d5bm01573a (PMC13130880; doi:10.1039/d5bm01573a)
Supplement: BM-014-D5BM01573A-s001 [file BM-014-D5BM01573A-s001.zip › Data/Figure 4K.csv]

Chain	Number of branch points
	32	62	90
1	4	0	2
2	1	2	0
3	0	0	1
4	0	1	1
5	1	0	0
6	10	0	0
7	0	0	0
8	1	0	0
9	0	2	4
10	0	0	0
11	0	0	3
12	1	0	0
13	0	1	1
14	0	1	0
15	0	0	0
16	2	3	0
17	0	3	1
18	2	0	0
19	0	0	1
20	0	0	0
21	0	0	1
22	0	0	1
23	1	0	0
24	0	0	0
25	5	0	0
26	0	0	1
27	3	4	0
28	0	0	0
29	3	0	1
30	3	1	0
31	0	0	0
32	1	1	0
33	0	0	1
34	0	4	0
35	0	0	0
36	2	0	0
37	4	0	3
38	0	0	0
39	0	0	2
40	0	0	0
41	3	0	3
42	6	0	2
43	0	0	0
44	1	2	0
45	0	1	0
46	0	4	2
47	3	3	0
48	0	1	0
49	0	0	0
50	0	0	0
51	0	0	0
52	0	2	0
53	0	0	1
54	0	1	0
55	0	1	0
56	0	0	2
57	0	1	0
58	0	1	0
59	0	0	0
60	0	4	0
61	0	1	0
62	0	2	0
63	1	2	0
64	0	3	0
65	0	1	0
66	0	0	0
67	2	0	0
68	6	0	0
69	0	0	0
70	0	0	2
71	1	0	4
72	0	1	0
73	0	0	0
74	0	0	1
75	0	0	0
76	4	0	0
77	0	0	0
78	0	0	1
79	0	0	0
80	1	0	0
81	0	0	0
82	0	0	1
83	0	0	0
84	0	3	1
85	0	2	0
86	0	0	0
87	1	0	0
88	1	0	2
89	0	0	0
90	0	0	0
91	0	0	1
92	0	2	0
93	0	1	1
94	0	1	1
95	0	0	0
96	1	1	0
97	0	0	1
98	0	0	2
99	0	0
100	0	0
101	0	0
102	0	1
103	0	0
104	0	0
105	1	2
106	0	2
107	0	0
108	0	2
109	0	0
110	0	0
111	1	0
112	0	0
113	0	5
114	0	0
115	5	0
116	0	0
117	0	0
118	0	0
119	0	0
120	0	0
121	0	0
122	0	0
123	0	0
124	0	0
125	0	0
126	0	0
127	0	0
128	0	0
129	0	0
130	0	0
131	0	0
132	0	0
133	0	0
134	0
135	0
136	0
137	0
138	0
139	0
140	0
141	0
142	0
143	0
144	0
145	0
146	0
147	0
148	0
149	0
150	0
151	1
152	0
153	0
154	0
155	0
156	0
157	0
158	0
159	2
160	1
161	0
162	3
163	0
164	0
165	0
166	0
167	0
168	0
169	4
170	0
171	0
172	6
173	0
174	0
175	0
176	0
177	0
178	0
179	6
180	3
181	1
182	0
183	7
184	1
185	3
186	2
187	0
188	2
189	0
190	0
191	0
192	0
193	2
194	0
195	0
196	0
197	0
198	4
199	6
200	6
201	0
202	0
203	0
204	0
205	2
206	0
207	0
208	0
209	0
210	0
211	0
212	0
213	0
214	0
215	0
216	1
217	0
218	0
219	5
220	0
221	0
222	0
223	0
224	5
225	0
226	1
227	0
228	0
229	0
230	0
231	0
232	0
233	0
234	0
235	0
236	0
237	5
238	0
239	2
240	0
241	0
242	0
243	0
244	0
245	0
246	0
247	0
248	0
249	1
250	1
251	0
252	7
253	0
254	0
255	0
256	2
257	0
258	4
259	0
260	0
261	1
262	0
263	3
264	0
265	0
266	2
267	0
268	0
269	0
270	3
271	0
272	0
273	0
274	0
275	0
276	0
277	1
278	0
279	0
280	2
281	4
282	0
283	0
284	2
285	0
286	0
287	0
288	0
289	0
290	4
291	0
292	0
293	0
294	0
295	0
296	0
297	0
298	0
299	6
300	0
301	0
302	0
303	0
304	0
305	0
306	1
307	1
308	5
309	0
310	0
311	0
312	0
313	0
314	1
315	0
316	0
317	0
318	0
319	0
320	0
321	0
322	0
323	0
324	0
325	0
326	0
327	0
328	0
329	0
330	0
331	0
332	0
333	0
334	0
335	0
336	0
337	0
338	0
339	0
340	0
341	0
342	3
343	0
344	0
345	0
346	0
347	4
348	0
349	1
350	1
351	1
352	0
353	0
354	0
355	1
356	0
357	1
358	1
359	2
360	0
361	4
362	1
363	0
364	2
365	4
366	4
367	0
368	2
369	0
370	0
371	0
372	4
373	1
374	0
375	0
376	0
377	0
378	0
379	0
380	5
381	3
382	0
383	6
384	4
385	1
386	1
387	0
388	2
389	4
390	3
391	0
392	0
393	0
394	0
395	0
396	1
397	0
398	0
399	0
400	0
401	0
402	0
403	0
404	0
405	0
406	1
407	0
408	1
409	0
410	1
411	0
412	0
413	0
414	0
415	0
416	0
417	0
418	0
419	0
420	0
421	0
422	0
423	0
424	0
425	0
426	0
427	0
428	1
429	0
430	0
431	2
432	0
433	1
434	0
435	1
436	0
437	0
438	0
439	0
440	0
441	0
442	0
443	0
444	0
445	0
446	2
447	2
448	0
449	0
450	0
451	0
452	0
453	0
454	0
455	0
456	0
457	0
458	0
459	0
460	0
461	0
462	0
463	0
464	0
465	4
466	0
467	0
468	1
469	0
470	0
471	0
472	0
473	1
474	3
475	0
476	0
477	0
478	0
479	0
480	0
481	0
482	0
483	1
484	0
485	0
486	0
487	0
488	0
489	0
490	0
491	0
492	0
493	0
494	0
495	0
496	0
497	0
498	0
499	0
500	0
501	0
502	0
503	0
504	0
505	0
506	0
507	0
508	0
509	0
510	0
511	0
512	0
513	0
514	0
515	0
516	0
517	0
518	0
519	0
520	0
521	0
522	0
523	0
524	0
525	0
526	0
527	0
528	0
529	0
530	0
531	0
532	0
533	0
534	0
535	0
536	0
537	0
538	0
539	0
540	0
541	0
542	1
543	1
544	2
545	0
546	0
547	2
548	2
549	0
550	0
551	0
552	0
553	0
554	0
555	0
556	1
557	0
558	0
559	3
560	1
561	1
562	1
563	1
564	1
565	0
566	0
567	1
568	2
569	0
570	0
571	2
572	0
573	0
574	4
575	2
576	0
577	1
578	2
579	2
580	0
581	0
582	2
583	7
584	1
585	0
586	1
587	4
588	3
589	8
590	0
591	0
592	0
593	0
594	0
595	0
596	0
597	0
598	2
599	1
600	3
601	0
602	0
603	3
604	0
605	0
606	0
607	0
608	0
609	0
610	0
611	0
612	0
613	0
614	0
615	0
616	0
617	0
618	0
619	0
620	0
621	0
622	0
623	0
624	0
625	0
626	0
627	0
628	0
629	0
630	1
631	0
632	0
633	0
634	0
635	0
636	0
637	0
638	0
639	1
640	0
641	0
642	0
643	0
644	0
645	0
646	0
647	0
648	0
649	0
650	0
651	0
652	0
653	0
654	0
655	0
656	0
657	0
658	0
659	0
660	0
661	0
662	0
663	0
664	0
665	0
666	0
667	0
668	1
669	0
670	0
671	0
672	4
673	0
674	0
675	0
676	0
677	0
678	0
679	0
680	0
681	0
682	0
683	0
684	0
685	0
686	0
687	0
688	0
689	0
690	0
691	0
692	0
693	0
694	0
695	0
696	0
697	0
698	0
699	0
700	0
701	0
702	0
703	0
704	0
705	0
706	0
707	0
708	0
709	0
710	1
711	3
712	0
713	1
714	0
715	3
716	0
717	0
718	2
719	4
720	0
721	1
722	0
723	3
724	1
725	0
726	4
727	2
728	3
729	0
730	2
731	1
732	3
733	0
734	0
735	0
736	7
737	0
738	1
739	0
740	0
741	0
742	0
743	2
744	5
745	0
746	0
747	2
748	5
749	1
750	1
751	0
752	2
753	2
754	2
755	2
756	0
757	1
758	0
759	0
760	0
761	0
762	0
763	0
764	0
765	0
766	0
767	0
768	0
769	0
770	0
771	0
772	0
773	1
774	0
775	2
776	1
777	0
778	0
779	0
780	0
781	0
782	2
783	0
784	0
785	0
786	0
787	0
788	0
789	1
790	1
791	0
792	0
793	0
794	0
795	0
796	0
797	0
798	0
799	1
800	0
801	0
802	6
803	0
804	0
805	0
806	0
807	0
808	4
809	0
810	0
811	0
812	0
813	0
814	0
815	0
816	0
817	0
818	0
819	0
820	0
821	0
822	0
823	0
824	0
825	2
826	1
827	0
828	0
829	2
830	0
831	0
832	0
833	0
834	2
835	0
836	0
837	0
838	0
839	0
840	2
841	0
842	0
843	0
844	0
845	0
846	0
847	0
848	0
849	0
850	0
851	0
852	0
853	0
854	0
855	0
856	0
857	0
858	0
859	0
860	0
861	0
862	0
863	0
864	0
865	0
866	0
867	0
868	0
869	1
870	0
871	0
872	0
873	0
874	0
875	0
876	0
877	0
878	0
879	0
880	0
881	0
882	0
883	0
884	0
885	0
886	0
887	0
888	0
889	0
890	0
891	0
892	0
893	0
894	0
895	0
896	0
