# Supplementary material for: Tuning hydrogel properties and Schwann cell behavior through microchannel size control in magnetically templated hydrogels
Source: Biomater Sci. 2026 Apr 30;14(11):2995–3012. doi: 10.1039/d5bm01573a (PMC13130880; doi:10.1039/d5bm01573a)
Supplement: BM-014-D5BM01573A-s001 [file BM-014-D5BM01573A-s001.zip › Data/Figure 5C.csv]

Gel	SSM Parallel (Pa)					Gel	SSM Perpendicular (Pa)
	32	62	90	Control			32	62	90	Control
1	1312.427284	1191.298626	1284.433676	1712.034		1	1106.465	391.0141	1434.61	1712.034
2	1047.388624	1050.283288	1097.564096	1335.569		2	814.7439	625.9641	902.9425	1335.569
3	1611.999968	1500.675226	1575.254582	1357.876		3	740	703	925.913	1357.876
4	1206.955507	1400.180116	1627.944563	1485.08		4	599.2084	947.7434	1672.479	1466.78
5	1590.670591	1597.525758	1551.644494	1485.08		5	1110.647	1210.352	1205.809	1485.08
6	1150.501437	1787.652064	1847.258119	1616.8		6	800	984	1181.671	1616.8
