# Supplementary material for: Tuning hydrogel properties and Schwann cell behavior through microchannel size control in magnetically templated hydrogels
Source: Biomater Sci. 2026 Apr 30;14(11):2995–3012. doi: 10.1039/d5bm01573a (PMC13130880; doi:10.1039/d5bm01573a)
Supplement: BM-014-D5BM01573A-s001 [file BM-014-D5BM01573A-s001.zip › Data/Figure 5D.csv]

Gel	IM Parallel (Pa)					Gel	IM Perpendicular (Pa)
	32	62	90	Control			32	62	90	Control
1	1475.767463	1435.654987	1607.235358	1958.196		1	1537.212	510.8608	1811.382	1958.196
2	1182.876446	1219.499119	1388.080667	1433.625		2	1709.785	817.2331	1117.981	1433.625
3	1968.103584	1798.252047	1855.740852	1524.792		3	1660.661	1054.179	1256.473	1524.792
4	1382.022387	1608.820964	1935.113155	1617.557		4	903.5934	1311.653	2097.199	1617.557
5	1854.234908	1944.28161	1765.249259	1608.605		5	1258.896	1453.925	1478.423	1608.605
6	1331.955001	2270.803808	2276.214937	1966.292		6	941.9221	1395.585	1410.074	1966.292
