# Supplementary material for: Tuning hydrogel properties and Schwann cell behavior through microchannel size control in magnetically templated hydrogels
Source: Biomater Sci. 2026 Apr 30;14(11):2995–3012. doi: 10.1039/d5bm01573a (PMC13130880; doi:10.1039/d5bm01573a)
Supplement: BM-014-D5BM01573A-s001 [file BM-014-D5BM01573A-s001.zip › Data/Figure 6M-O.csv]

32 µm Day 1									62 µm Day 1										90 µm Day 1											32 µm Day 3							62 µm Day 3						90 µm Day 3
	Relative fraction of cells									Relative fraction of cells										Relative fraction of cells											Relative fraction of cells							Relative fraction of cells						Relative fraction of cells
Z-depth (µm)	Gel sample 1	Gel sample 2	Gel sample 3	Gel sample 4	Gel sample 5	Gel sample 6	Gel sample 7		Z-depth (µm)	Gel sample 1	Gel sample 2	Gel sample 3	Gel sample 4	Gel sample 5	Gel sample 6	Gel sample 7	Gel sample 8		Z-depth (µm)	Gel sample 1	Gel sample 2	Gel sample 3	Gel sample 4	Gel sample 5	Gel sample 6	Gel sample 7	Gel sample 8			Z-depth (µm)	Gel sample 1	Gel sample 2	Gel sample 3	Gel sample 4	Gel sample 5		Z-depth (µm)	Gel sample 1	Gel sample 2	Gel sample 3	Gel sample 4		Z-depth (µm)	Gel sample 1	Gel sample 2	Gel sample 3	Gel sample 4	Gel sample 5
0-25	0.24	0.419355	0.491803	0.5	0.205479	0.938462	0.77027		0-25	0.916667	0.791045	0	0	0.756098	0.888889	0.6	0.746479		0-25	0.737705	0.086667	0.841584	0	0.353846	0.636364	0.595238	0.690265			0-25	0.30303	0.133333	0.409091	0.716783	0.444444		0-25	0.3	0.291667	0.294118	0.036364		0-25	0.736842	0.439024	0.005682	0	0.0125
25-50	0.48	0.427419	0.442623	0.413043	0.273973	0.061538	0.216216		25-50	0.083333	0.186567	0.024096	0.25	0.219512	0.055556	0.366667	0.225352		25-50	0.196721	0.086667	0.089109	0	0.384615	0.272727	0.357143	0.256637			25-50	0.242424	0	0.227273	0.153846	0.518519		25-50	0.55	0.270833	0.118182	0.1		25-50	0.263158	0.219512	0.022727	0	0.1
50-75	0.2	0.112903	0.04918	0.065217	0.287671	0	0.013514		50-75	0	0.022388	0.433735	0.566667	0.02439	0.055556	0.033333	0.028169		50-75	0.016393	0.24	0.059406	0	0.246154	0.068182	0.02381	0.026549			50-75	0.181818	0	0.272727	0.090909	0.037037		50-75	0	0.208333	0.090909	0.127273		50-75	0	0.04878	0.005682	0	0.15
75-100	0.08	0.016129	0.016393	0.021739	0.164384	0	0		75-100	0	0	0.46988	0.183333	0	0	0	0		75-100	0.04918	0.12	0.009901	0	0	0.022727	0.02381	0.026549			75-100	0.242424	0.233333	0.090909	0.038462	0		75-100	0	0.145833	0.063636	0.063636		75-100	0	0.268293	0	0.172727	0.2
100-125	0	0.024194	0	0	0.068493	0	0		100-125	0	0	0.072289	0	0	0	0	0		100-125	0	0.213333	0	0.027778	0.015385	0	0	0			100-125	0.030303	0.6	0	0	0		100-125	0	0.041667	0.018182	0.063636		100-125	0	0.02439	0.005682	0.109091	0.25
125-150	0	0	0	0	0	0	0		125-150	0	0	0	0	0	0	0	0		125-150	0	0.186667	0	0.472222	0	0	0	0			125-150	0	0	0	0	0		125-150	0.05	0	0	0.136364		125-150	0	0	0.079545	0.263636	0.15
150-175	0	0	0	0	0	0	0		150-175	0	0	0	0	0	0	0	0		150-175	0	0.04	0	0.194444	0	0	0	0			150-175	0	0.033333	0	0	0		150-175	0.1	0.020833	0.009091	0.245455		150-175	0	0	0.397727	0.072727	0.125
175-200	0	0	0	0	0	0	0		175-200	0	0	0	0	0	0	0	0		175-200	0	0.026667	0	0.277778	0	0	0	0			175-200	0	0	0	0	0		175-200	0	0	0	0.163636		175-200	0	0	0.301136	0.181818	0.0125
200-225	0	0	0	0	0	0	0		200-225	0	0	0	0	0	0	0	0		200-225	0	0	0	0.027778	0	0	0	0			200-225	0	0	0	0	0		200-225	0	0	0	0.027273		200-225	0	0	0.164773	0.090909	0
225-250	0	0	0	0	0	0	0		225-250	0	0	0	0	0	0	0	0		225-250	0	0	0	0	0	0	0	0			225-250	0	0	0	0	0		225-250	0	0	0	0		225-250	0	0	0	0.072727	0
																														250-275	0	0	0	0	0		250-275	0	0	0	0		250-275	0	0	0.005682	0	0
																														275-300	0	0	0	0	0		275-300	0	0.020833	0.009091	0.027273		275-300	0	0	0	0.027273	0
																														300-325	0	0	0	0	0		300-325	0	0	0	0.009091		300-325	0	0	0.005682	0.009091	0
																														325-350	0	0	0	0	0		325-350	0	0	0	0		325-350	0	0	0	0	0
																														350-375	0	0	0	0	0		350-375	0	0	0	0		350-375	0	0	0.005682	0	0
																														375-400	0	0	0	0	0		375-400	0	0	0	0		375-400	0	0	0	0	0
																														400-425	0	0	0	0	0		400-425	0	0	0	0		400-425	0	0	0	0	0
																														425-450	0	0	0	0	0		425-450	0	0	0	0		425-450	0	0	0	0	0
																														450-475	0	0	0	0	0		450-475	0	0	0	0		450-475	0	0	0	0	0
																														475-500	0	0	0	0	0		475-500	0	0	0	0		475-500	0	0	0	0	0
