# Supplementary material for: Tuning hydrogel properties and Schwann cell behavior through microchannel size control in magnetically templated hydrogels
Source: Biomater Sci. 2026 Apr 30;14(11):2995–3012. doi: 10.1039/d5bm01573a (PMC13130880; doi:10.1039/d5bm01573a)
Supplement: BM-014-D5BM01573A-s001 [file BM-014-D5BM01573A-s001.zip › Data/Figure S1.csv]

Free nanoparticle
Magnetic Field (mT)	Magnetization (Am2/kg)
0	-0.430917654
0.000487815	1.200824612
0.000988945	2.726239298
0.001496128	4.254806874
0.002005731	5.843404485
0.00150097	4.28807698
0.000997418	2.752154428
0.000508393	1.261902239
0	-0.301243834
-0.00050113	-1.816672734
-0.001004681	-3.345724959
-0.001510653	-4.881094298
-0.002012994	-6.420507089
-0.001493707	-4.881647505
-0.000994998	-3.330374132
-0.000489026	-1.801024003
7.26276E-06	-0.251563289
0.000490236	1.208947788
0.000992577	2.752632488
0.001484023	4.231847221
0.001989995	5.776928274
-6.0523E-06	-0.312231893
0.000181569	0.276026667
0.000296563	0.626085994
0.000590704	1.528020807
0.001037364	2.921276337
0.001884685	5.430406408
0.003389286	9.892649851
0.0060874	18.06384028
0.010954657	30.67172917
0.019712331	43.56139724
0.035457986	53.95194253
0.063866254	61.67856341
0.114797534	67.40168846
0.206572144	71.86147919
0.371575879	75.5083685
0.668487012	78.5326624
1.202530859	80.93505556
2.163208203	82.67979411
3.891304688	83.88082654
7.000030469	84.65529463
7.0000125	84.6581935
3.891305859	83.90137638
2.163196094	82.71463472
1.202530859	80.96206566
0.668504053	78.55329951
0.371638843	75.511638
0.206579395	71.78905881
0.114872595	67.20475242
0.114793909	67.40707694
0.114793909	67.42218554
0.063868677	61.72717781
0.035494299	54.07771303
0.019748643	43.82733428
0.010986129	31.11038946
0.006107978	18.44932617
0.003434073	9.958659917
0.001928262	5.407003803
0.001070046	2.746653066
0.000601598	1.29681647
0.000347402	0.541080784
0.000213041	0.100366395
1.08941E-05	-0.508542939
-0.000180358	-1.063379238
-0.0002893	-1.401474298
-0.000584652	-2.283104413
-0.001048258	-3.6577236
-0.001877422	-6.164706116
-0.003366287	-10.63031032
-0.006078927	-18.96684816
-0.010958288	-31.28433924
-0.019732909	-43.90184345
-0.03547493	-54.12611783
-0.063868677	-61.76722981
-0.114787854	-67.45351747
-0.206562451	-71.89729207
-0.371568652	-75.53864554
-0.668481006	-78.56716865
-1.202534375	-80.9564665
-2.163183984	-82.71596208
-3.891312109	-83.91751371
-7.000017969	-84.69137865
-7.000023438	-84.69155052
-3.891324219	-83.93200935
-2.163196094	-82.73872184
-1.202532031	-81.00378836
-0.668490674	-78.59531609
-0.37161582	-75.54377468
-0.206615723	-71.8215823
-0.114816907	-67.24422847
-0.063883197	-61.23679407
-0.035476141	-52.7874705
-0.019725644	-40.79673175
-0.010959499	-24.92849826
-0.114820532	-67.28440562
-0.114789063	-67.45189884
-0.006138239	-19.0244743
-0.003384444	-10.42984573
-0.001877422	-5.834379511
-0.001044626	-3.247558535
-0.000572547	-1.812622703
-0.000314719	-1.02406017
-0.000205778	-0.683623981
1.81569E-05	0.000244864
0.000170675	0.484874113
0.000286879	0.813251896
0.000565284	1.67638504
0.001037364	3.085346784
0.001876212	5.58503932
0.003383234	10.07796266
0.006098294	18.37009764
0.010955866	30.93381755
0.019718382	43.76265096
0.035466458	54.09459478
0.063868677	61.77283709
0.11480238	67.46723042
0.206572144	71.91269896
0.371566235	75.55579684
0.668485889	78.58726453
1.202522363	80.97787144
2.16317793	82.7375379
3.891305859	83.94247592
7.000024219	84.71199578
