# Supplementary material for: Tuning hydrogel properties and Schwann cell behavior through microchannel size control in magnetically templated hydrogels
Source: Biomater Sci. 2026 Apr 30;14(11):2995–3012. doi: 10.1039/d5bm01573a (PMC13130880; doi:10.1039/d5bm01573a)
Supplement: BM-014-D5BM01573A-s001 [file BM-014-D5BM01573A-s001.zip › Data/Figure S2.csv]

32 um (chains/mm2)				62 um (chains/mm2)				90 um (chains/mm2)
Gel 1	Gel 2	Gel 3		Gel 1	Gel 2	Gel 3		Gel 1	Gel 2	Gel 3
2501.49	1170.44	2074.6		1222.78	2511.28	1014.04		1567.53	1816.62	1072.5
1082.63	529.067	1503.52		1491.25	1600.29	1641.03		1035.73	1427.2	629.731
1045.83	739.992	1264.39		785.711	511.333	1058.07		1148.12	840.24	957.728
529.296	535.582	1175.19		1371.04	1235.25	1012.32		1557.05	360.454	1107.32
1601.36	225.283	240.705		1113.2	1414.07	1108.54		635.199	935.462	1008.76
2200.25	751.436	2129.35		1256.94	1775.72	1058.06		1253.95	1284.88	1852.49
790.383	506.514	1228.28		1241.29	1037.89	515.029		497.422	323.385	1229.01
1212.78	555.19	671.449		1129.78	1190.47	1091.62		1296.69	1215.31	1186.25
196.952	920.717	1350.58		1711.07	1594.45	330.367		1542.4	1204.36	1768.03
840.024	225.251	2533.75		1161.62	276.526	2212.01		1080.36	194.545	921.224
578.158	1313.71	623.496		812.558	1342.64	724.954		2007.33	580.289	137.494
1401.74	2255.81	2014.16		753.604	1787.09	1062.2		1094.09	853.46	211.926
285.604	1478.31	760.911		946.81	293.6	732.492		921.88	1069.63	2190.46
1168.19	435.796	1578.11		1367.54	1680.2	1151.7		180.862	1274.42	183.543
451.424	1116.04	1959.24		967.237	1370.47	452.905		696.826	1256.73	278.683
1525.02	705.956	476.08		1397.87	1916.84	165.329		1027.95	498.054	1395.04
465.541	1142.36	1826.23		1156	2051.92	404.507		2037.89	511.745	180.389
943.88	324.586	1551.45		359.642	1475.69	298.518		120.175	75.2606	956.39
858.825	271.986	1622.18		1062.81	1412.65	1124.67		2219.12	1177.39	384.696
1145.03	1351.62	1354.31		1232.77	1179.33	1133.59		483.302	196.192	1308.28
1220.19	1522.21	1019.53		468.643	1259.46	538.828		1692.43	1021.88	454.479
318.53	510.743	1492.11		1029.37	889.527	793.474		915.208	60.6548	607.895
1792.26	1160.48	1200.52		688.24	1337.53	1689.89		228.591	343.622	1001.73
833.274	1392.05	1308.03		361.721	226.155	1283.79		304.979	1297.77	144.609
2913.47	1328.76	608.336		90.6293	391.152	1010.83		1507.81		1300.58
1324.78	1286.68	1251.47		367.72	1512.15	481.854		708.8		242.633
2205.43	1501.87	2389.74		1945.51	222.956	962.209		1592.56		583.671
1017.68	837.826	1331.43		256.332	30.1668	840.647		304.633		510.067
2079.55	815.419	1011.13		226.17	180.799	351.344		1876.64		1253.48
1752.22	1179.69	315.557		610.744	180.611	1106.25		194.764		796.987
1069.02	1765.09	588.725		135.819	69.8213	1487.08		253.056		1345.18
1056.67	1014.05	1221.5		829.042	113.292	820.367		1667.83
303.471	1347.41	422.313		1108.42	255.814	78.122		1745.77
920.014	1141.5	1509.02		1557.61		150.737		200.102
1313.54	801.263	2300.27		659.493		162.436
1410.97	2047.48	1205.38		147.953		309.687
1657.06	1200.44	713.178		271.99		341.123
317.344	510.524	1434.48		990.115		197.02
148.797	1716.78	2156.23		183.951		408.856
952.616	1388.59	1920.43		109.879		70.5452
1116.93	2255.23	608.32		148.637		167.484
1172.39	2423.38	816.014		1027.3		271.209
1514.72	495.974	1151.62		736.853		243.644
933.579	450.369	1643.46		1069.8		324.038
1308.94	826.303	710.702		2461.56		315.845
1676.08	466.181	1419.21				272.677
378.57	225.466	583.277
1294.87	210.99	1206.49
631.285	1244.34	1360.89
90.4539	416.281	1348.16
496.232	1838.5	947.378
882.982	1352.3	1267.2
592.368	1969.83	340.056
129.248	330.56	864.076
512.401	994.326	211.317
1333.34	1828.48	973.594
105.952	970.007	135.085
1167.62	436.74	1307.51
349.585	1250.98	263.736
553.679	931.303	1246.4
195.54	1233.4	946.781
1167.58	1228.27	240.228
1204.18	1346.01	211.181
106.882	1041.55	1360.86
135.753	663.503	1268.83
1533.44	1159.17	1333.04
2294.75	726.877	1529.84
288.124	1068.82	610.607
556.685	1109.08	1227.73
1348.12	1116.91	428.515
419.156	454.177	707.655
1310.2	1007.23	120.699
195.672	1327.96	1370.72
517.53	240.066	467.032
2991.48	454.127	1299.92
76.2941	122.906	86.0317
1303.37	977.81	226.335
1192.25	331.189	995.022
1483.97	173.924	450.665
737.366	1188.14	1315.49
286.492	226.65	851.536
142.033	1224.36	1096.82
454.795	1082.87	364.678
219.384	1279.36	1289.52
349.657	662.842	270.592
1619.43	451.149	1040.2
1656.03	347.584	317.702
1186.2	1129.66	585.683
615.144	707.136	386.155
114.86	135.708	583.143
572.406	796.649	797.11
90.6938	1424.68	1142.09
1312.51	141.938	1522.46
560.304	1027.66	1281.6
1719.54	1325.02	676.661
661.726	876.265	826.512
1056.78	1156.83	798.157
231.281	1321.29	886.955
712.169	660.876	1063.35
90.9397	706.944	204.24
737.271	1022.21	381.369
316.714	969.891	691.185
1211.93	1331.78	571.468
599.415	1273.02	1161.4
324.6	1160.79	931.288
932.998	1127.49	557.164
303.833	1242.54	543.98
513.241	300.464	1251.7
1202.73	317.848	436.761
773.572	270.644	580.145
481.279	645.699	135.829
333.465	946.198	1019.77
123.227	360.775	917.885
246.244	661.228	1248.12
1108.12	596.196	1295.84
733.85	270.301	1556.44
90.3888	1324.36	873.585
226.332	1053.58	1241.53
76.467	395.134	526.269
75.3807	720.687	433.393
135.131	1220.72	182.232
120.354	256.836	1106.19
145.335	345.41	1225.82
60.394	457.596	356.661
780.81	791.54	1422.79
75.1741	292.31	316.096
195.189	768.318	1204.79
341.615	76.7115	511.181
608.553	586.245	663.229
186.404	714.536	1343.68
75.4193	225.473	526.337
157.318	166.576	546.961
180.405	105.242	120.66
115.968	212.617	129.354
60.6218	616.121	1233.33
121.95	255.258	160.416
165.663	345.967	242.323
165.683	227.265	372.475
166.309	165.281	157.209
226.53	45.1704	310.803
377.63	45.1224	345.822
227.729	75.5426	85.6239
60.4607	181.541	576.064
106.235	241.787	797.674
401.017	235.191	469.151
212.725	165.569	256.26
139	90.136	91.2291
279.337	298.614	346.754
135.456	225.509	285.077
257.76	270.336	90.7301
137.188	75.2699	415.635
60.7348	93.1349	390.41
309.153	993.33	136.017
317.775	270.314	706.338
1052.71	746.682	135.269
1219.37	726.179	135.538
122.988	481.316	240.457
1313.25	678.412	75.3591
1248.8	226.27	90.5814
174.103	105.592	363.538
2606.65	90.3521	582.037
690.442		187.147
240.975		131.772
366.024		301.638
159.665		90.4025
1032.63		81.8711
71.742		391.987
1693.24		405.953
190.052		1233.14
238.031		61.1526
2131.14		255.323
630.925		225.546
424.19		285.778
875.646		797.042
285.103		1187.47
672.213		105.537
657.558		315.685
1324.9		150.544
882.553		56.4823
1424.64		362.103
437.943		105.281
		45.041
2624.17		1002.86
2375.28		45.2887
2223.56		726.104
1209.46
270.474
1595.32
301.816
1071.67
146.377
301.147
1658.53
301.161
1263.17
1020.93
1166.54
1606.97
2456.25
1893.01
918.174
953.209
652.579
1241.99
1993.52
1217.64
1350.6
360.418
292.788
1314.87
361.348
300.772
1090.25
465.72
686.411
1541.21
306.987
676.468
1807.54
1291.43
1077.85
497.854
1025.51
2350.39
1272.49
1564.82
1082.41
1038.5
75.3654
742.078
827.077
355.197
1352.8
1070.37
1274.29
396.485
2697.48
346.058
1313.71
1084.07
1293.53
994.913
1289.76
465.857
517.744
541.612
241.772
512.252
1524.96
1452.86
1223.6
2511.52
1012.03
798.225
165.262
2140.55
256.167
2478.39
676.361
1332.69
1064.84
1036.11
2460.26
679.539
422.592
2030.57
1276.22
243.596
276.384
1490.89
300.474
270.412
481.116
1270.49
360.652
673.215
1314.3
1187.66
392.518
2560.26
2090.38
600.84
165.297
1744.63
451.411
436.639
196.096
195.694
568.694
2379.66
813.268
1129
1140.16
1143.99
1406.86
150.378
435.355
259.14
1920.32
1041.77
979.109
979.853
1302.73
372.713
331.673
1125.45
977.245
2159.87
1263.55
326.622
760.424
348.321
467.286
1275.59
166.587
48.0314
135.949
405.771
180.436
977.432
255.901
90.2662
105.616
165.236
60.1833
60.0918
315.854
256.708
135.545
60.5145
1283.82
289.486
696.008
707.76
225.96
105.47
91.584
54.0841
2608.64
330.794
93.4432
83.4664
724.19
2256.84
443.511
1252.46
1423.86
1318.73
1190.2
509.412
453.292
1496.84
950.421
2132.29
1009.92
1571.99
637.351
1730.42
1340.33
1278.44
1494.12
1240.1
1447.71
1118.26
1438.3
556.419
1211.02
1334.84
2605.15
1326.64
575.192
460.903
471.863
1327.56
724.711
1223.12
2024.25
1304.58
638.947
1965.09
1791.99
1671.07
1148.42
376.527
1382.02
2124.09
1973.08
1389.58
1189.38
787.009
1307.01
212.944
1459.08
1250.19
564.995
769.937
1088.54
195.153
1187.37
1309.77
1282.62
662.636
1439.24
1388.59
2109.18
702.858
1432.79
558.907
315.593
376.671
1287.15
634.84
219.753
409.207
498.202
255.718
391.327
291.789
195.385
528.71
531.515
996.604
183.593
1291.24
1712.62
384.791
953.737
1454.57
1298.34
974.402
182.244
1452.71
691.946
591.535
1018.96
405.961
1138.21
1259.48
1226.68
1215.04
1256.62
1236.47
1446.21
1564.21
321.602
318.295
489.559
856.582
273.93
619.794
626.343
1274.86
105.312
724.986
452.068
684.771
63.7445
679.528
1109.84
916.569
1059.54
1930.62
685.095
317.802
745.944
183.861
486.32
127.703
440.98
1059.61
732.862
229.765
361.754
320.206
782.86
83.3611
223.168
195.892
111.506
690.274
72.1207
552.343
255.415
68.7887
215.321
120.33
180.313
75.3574
465.911
165.404
286.267
124.371
108.552
421.068
411.598
105.561
558.677
35.2984
122.452
481.611
74.964
75.5637
90.3487
105.493
72.5055
468.148
73.4491
203.712
107.333
105.3
135.142
628.461
227.029
466.339
199.869
152.027
60.5385
76.2678
91.3723
105.75
149.721
55.3005
98.0751
95.8159
225.546
106.668
105.203
93.9849
586.972
195.654
37.7018
52.9206
195.317
135.544
91.1845
1784.65
1667.27
1594.85
1121.81
891.294
1422.51
