# Supplementary material for: Tuning hydrogel properties and Schwann cell behavior through microchannel size control in magnetically templated hydrogels
Source: Biomater Sci. 2026 Apr 30;14(11):2995–3012. doi: 10.1039/d5bm01573a (PMC13130880; doi:10.1039/d5bm01573a)
Supplement: BM-014-D5BM01573A-s001 [file BM-014-D5BM01573A-s001.zip › Data/Figure S3.csv]

Gel	SSM Perpendicular (Pa)
	32	62	90	Fresh graft
1	1106.465	391.0141	1434.61	1310
2	814.7439	625.9641	902.9425	980
3	740	703	925.913	1646
4	599.2084	947.7434	1672.479
5	1110.647	1210.352	1205.809
6	800	984	1181.671
