# Supplementary material for: Tuning hydrogel properties and Schwann cell behavior through microchannel size control in magnetically templated hydrogels
Source: Biomater Sci. 2026 Apr 30;14(11):2995–3012. doi: 10.1039/d5bm01573a (PMC13130880; doi:10.1039/d5bm01573a)
Supplement: BM-014-D5BM01573A-s001 [file BM-014-D5BM01573A-s001.zip › Data/Figure S6.csv]

32 µm Day 1			62 µm Day 1			90 µm Day 1			32 µm Day 3			62 µm Day 3			90 µm Day 3
	Average relative fraction of cells			Average relative fraction of cells			Average relative fraction of cells			Relative fraction of cells			Relative fraction of cells			Relative fraction of cells
Z-depth (µm)	Gel sample 1		Z-depth (µm)	Gel sample 1		Z-depth (µm)	Gel sample 1		Z-depth (µm)	Gel sample 1		Z-depth (µm)	Gel sample 1		Z-depth (µm)	Gel sample 1
0-25	0.521368		0-25	0.533623		0-25	0.477337		0-25	0.405797		0-25	0.170306		0-25	0.15735
25-50	0.32265		25-50	0.175705		25-50	0.167139		25-50	0.224638		25-50	0.152838		25-50	0.084886
50-75	0.100427		50-75	0.169197		50-75	0.094901		50-75	0.101449		50-75	0.139738		50-75	0.031056
75-100	0.038462		75-100	0.10846		75-100	0.038244		75-100	0.123188		75-100	0.117904		75-100	0.095238
100-125	0.017094		100-125	0.013015		100-125	0.049575		100-125	0.137681		100-125	0.039301		100-125	0.070393
125-150	0		125-150	0		125-150	0.065156		125-150	0		125-150	0.09607		125-150	0.113872
150-175	0		150-175	0		150-175	0.021246		150-175	0.007246		150-175	0.161572		150-175	0.182195
175-200	0		175-200	0		175-200	0.048159		175-200	0		175-200	0.082969		175-200	0.153209
200-225	0		200-225	0		200-225	0.021246		200-225	0		200-225	0.0131		200-225	0.080745
225-250	0		225-250	0		225-250	0.016997		225-250	0		225-250	0.004367		225-250	0.016563
									250-275	0		250-275	0		250-275	0.00207
									275-300	0		275-300	0.017467		275-300	0.006211
									300-325	0		300-325	0.004367		300-325	0.004141
									325-350	0		325-350	0		325-350	0
									350-375	0		350-375	0		350-375	0.00207
									375-400	0		375-400	0		375-400	0
									400-425	0		400-425	0		400-425	0
									425-450	0		425-450	0		425-450	0
									450-475	0		450-475	0		450-475	0
									475-500	0		475-500	0		475-500	0
