# Supplementary material for: Tuning hydrogel properties and Schwann cell behavior through microchannel size control in magnetically templated hydrogels
Source: Biomater Sci. 2026 Apr 30;14(11):2995–3012. doi: 10.1039/d5bm01573a (PMC13130880; doi:10.1039/d5bm01573a)
Supplement: BM-014-D5BM01573A-s001 [file BM-014-D5BM01573A-s001.zip › Data/READ ME - SC migration article Final.md]

# Data set title: Tuning hydrogel properties and Schwann cell behavior through microchannel size control in magnetically templated hydrogels [Dataset]

### Principal Investigator Contact Information:

Carlos M. Rinaldi-Ramos

Institution: University of Florida

Email: [carlos.rinaldi@ufl.edu](mailto:carlos.rinaldi@ufl.edu)

### Alternate Contact Information

Name: Victor Rivera-Llabres

Institution: University of Florida

Email: [riverallabres.v@ufl.edu](mailto:riverallabres.v@ufl.edu)

## Dates of Data Collection

Data was collected throughout 2023-2024.

## Funding

This work was supported by the National Science Foundation Graduate Research Fellowship to V.R.L. (DGE-1842473 and DGE-2236414) and E.L.A. (DGE-2236414). THis work was also supported by the National Institute for Neurological Disorders and Stroke under award R01NS111518 and the National Cancer Institute under award R21CA263653.

## Data Sources

All data were derived from measurements performed by the authors using the instrumentation described in the methods.

## Recommended Citation for the Data Set

Rivera-Llabres, Victor G.; Fields, Zoe A.; Good, Hayden J.; Aikman, Elizabeth L.; Manrique, Stephanie; Schmidt, Adeline; Manousiouthakis, Eleana; Stoppel, Whitney L.; Schmidt, Christine E.; Rinaldi-Ramos, Carlos M. (2026). Tuning hydrogel properties and Schwann cell behavior through microchannel size control in magnetically tempalted hydrogels. [Dataset] Dryad. doi: 

## Related Publications

Rivera-Llabres, Victor G.; Fields, Zoe A.; Good, Hayden J.; Aikman, Elizabeth L.; Manrique, Stephanie; Schmidt, Adeline; Manousiouthakis, Eleana; Stoppel, Whitney L.; Schmidt, Christine E.; Rinaldi-Ramos, Carlos M. (2026). Tuning hydrogel properties and Schwann cell behavior through microchannel size control in magnetically tempalted hydrogels. *Biomater. Sci.*. doi:

## File Descriptions

* The file "Figure 1D-F.csv" contains the data utilized to construct panels 1D-F which include the magnetization measurements of microparticles in which the magnetic field (mT) and the magnetization (Am^2/kg) are reported. 

* The file "Figure 1G-I.csv" contains the data utilized to construct panels 1G-I which include the measured microparticle diameters (µm) for the three microparticle groups utilized throughout the study.

* The file "Figure 2D.csv" contains the data utilized to construct panel 2D which includes all the measured chain lengths obtained from nano CT for all three templated hydrogel groups. 

* The file "Figure 2E.csv" contains the data utilized to construct panel 2E which includes all the measured chain diameters (µm) obtained from nano CT for all three templated hydrogel groups.

* The file "Figure 2F.csv" contains the data utilized to construct panel 2F which includes the measured volume density of chains obtained from nano CT for all three templated hydrogel groups.

* The file "Figure 2G.csv" contains the data utilized to construct panel 2G which includes the measured symmetric areal density of chains through the hydrogel depth obtained from nano CT for all three templated hydrogel groups. 

* The file "Figure 2H.csv" contains the data utilized to construct panel 2H which includes the number of branch points per each chain identified in nano CT for all three templated hydrogel groups.

* The file "Figure 3B.csv" contains the data utilized to construct panel 3B which includes the triplicate normalized total signal intensity of iron oxide signal obtained from magnetic particle imaging for all three templated hydrogels groups over time. 

* The file "Figure 4G.csv" contains the data utilized to construct panel 4G which includes the pooled channel lengths for all three templated hydrogel groups. 

* The file "Figure 4H.csv" contains the data utilized to construct panel 4H which includes the pooled channel diameters for all three templated hydrogel groups.

* The file "Figure 4I.csv" contains the data utilized to construct panel 4I which includes the volume density of channels for each hydrogel studied for all three templated hydrogel groups. 

* The file "Figure 4J.csv" contains the data utilized to construct panel 4J which includes the measured symmetric areal density of channels identified for each hydrogel studied for all three templated hydrogel groups. 

* The file "Figure 4K.csv" contains the data utilized to construct panel 4K which includes the pooled number of branch points for each channel identified for all three templated hydrogel groups. 

* The file "Figure 5C.csv" contains the data utilized to construct panel 5C which includes the steady state modulus in parallel and perpendicular alignment to indent tip for all hydrogel samples in all three templated hydrogel groups. 

* The file "Figure 5D.csv" contains the data utilized to construct panel 5D which includes the instantaneous modulus in parallel and perpendicular alignment to indent tip for all hydrogel samples in all three templated hydrogel groups. 

* The file "Figure 6M-O.csv" contains the data utilized to construct panels 6M-O which includes the fraction of cells imaged through different hydrogel depths in all three templated hydrogel groups for D1 and D3 post-seeding. 

* The file "Figure S1.csv" contains the data utilized to construct panel S1 which include the magnetization measurements of nanoparticles in which the magnetic field (mT) and magnetization (Am^2/kg) are reported.

* The file "Figure S2.csv" contains the data utilized to construct panel S2 which includes the individual areal density of channels measured in triplicate hydrogels that were pooled in figure 4J.

* The file "Figure S3.csv" contains the data utilized to construct panel S3 which includes the steady state modulus of templated hydrogels in each group compared to those from a fresh sciatic nerve from rat. 

* The file "Figure S5.csv" contains the data utilized to construct panel S5 which includes the average fraction of cells imaged through different hydrogel depths in all three templated hydrogel groups for D1 and D3 post-seeding.
